# Supplementary material for: Drug GRADE: An Integrated Analysis of Population Growth and Cell Death Reveals Drug-Specific and Cancer Subtype-Specific Response Profiles
Source: Cell Rep. Author manuscript; Available in PMC 2020 Jul 31. (PMC7394473; doi:10.1016/j.celrep.2020.107800)
Supplement: 2 [file NIHMS1607445-supplement-2.xlsx]

## Sheet: Sheet1
Cell	CancerClass	Subtype	Drug	Target	Class	DoublingTime	GRmin	GRmax	GRec50	GRhill	GR50	GR0	GRminus50	FVmin	FVmax	FVec50	FVhill	FVic50	GRADE
U2OS	Bone	NA	A-1210477	MCL-1	BH3 mimetic	28.1602	-0.999776	0.948913	1.5927	1.47793				0.132084	0.988556	1.50688	1.42591		21.7662
U2OS	Bone	NA	A23187	calcium ionophore	Non-apoptotic death	26.3868	-1	1	0.805743	0.826462	1.69229	6.3919	24.1622	0.0212189	0.978129	0.920938	1.89671	8.33261	23.8566
U2OS	Bone	NA	Abemaciclib	CDK2/4/6	Cell cycle	28.1602	-1	0.91558	0.11387	0.873902	0.299121	1.17465	4.27527	2.22969e-14	0.974571	0.566188	2.66046	3.60957	17.3103
U2OS	Bone	NA	ABT-737	Bcl-2/XL	BH3 mimetic	28	-1	0.979147	0.862508	0.928716	2.13272	7.12009		9.99337e-13	0.983393	0.853068	0.875078	6.86252	65.5817
U2OS	Bone	NA	Alpelisib	PI3Ka	PI3K/mTOR	28	0.694806	1	-1.09461	0.445049				0.572326	0.985909	2.40946	0.636209		8.9953
U2OS	Bone	NA	Artesunate	STAT3/EXP1	Misc	26.3868	-1	0.931235	1.68996	1.0382	14.7429			0.430135	0.975743	1.63494	1.83846		35.4394
U2OS	Bone	NA	Axitinib	VEGFR/PDGFR	RTK	26.3868	0.533644	0.949312	0.0622144	5				0.882641	0.975075	0.0938688	4.99999		32.1292
U2OS	Bone	NA	AZD2461	PARP	DNA damage	26.3868	0.0439398	0.945368	1.34621	1.10934	21.7238			0.715415	0.974805	1.96294	1.22173		13.6132
U2OS	Bone	NA	AZD7762	Chk1/Chk2	DNA Damage Response	28.1602	-0.614046	1	-0.728509	1.50746	0.109851	0.258132	1.03253	0.0219614	1	-0.310175	1.09688	0.509766	20.0315
U2OS	Bone	NA	Belinostat	HDACs	Chromatin modifier	26.3868	-0.733452	0.975208	-0.141032	1.22507	0.331716	0.912054	3.25594	0.0342416	0.96589	-0.0316316	2.09998	0.929867	63.3316
U2OS	Bone	NA	BI2536	PLK1	Cell cycle	26.3868	-1	-0.0110039	0.490485	0.531727	3.16e-06	3.16e-06	2.96472	6.67028e-12	0.523197	0.0502376	0.82783	0.0275221	20.9232
U2OS	Bone	NA	Bibf-1120	VEGFR/FGFR/PDGFR	RTK	26.3868	-0.804855	1	0.161655	1.77408	0.844832	1.63992	3.5635	0.00120792	0.971599	0.178637	3.04696	1.48157	50.5749
U2OS	Bone	NA	Bleomycin	DNA	DNA damage	28.1602	0.0459432	1	0.0313547	1.46865	1.14791			0.78166	0.990644	2.1078	0.533433		6.05576
U2OS	Bone	NA	Bortezomib	20S proteosome	Proteasome inhibitor	26.3868	-0.899061	0.83175	-1.63164	2.0416	0.0115425	0.0224778	0.042146	0.00196609	0.929265	-1.51588	3.99601	0.0293734	17.4059
U2OS	Bone	NA	Buparlisib	pan PI3K	PI3K/mTOR	28	-0.553563	0.948476	-0.0441391	1.18492	0.439404	1.42369		0.380526	0.98593	0.310082	2.01188	4.10168	15.2444
U2OS	Bone	NA	BX795	PDK1	PI3K/mTOR	26.3868	-0.437517	1	0.319906	1.75396	1.46024	3.34639		2.2231e-14	0.95979	1.08731	1.49258	11.558	34.2664
U2OS	Bone	NA	Cabozantinib	VEGFR2/MET	RTK	28	-1	1	0.786535	1.39945	2.78897	6.11616		0.0141628	0.98233	1.16233	1.70563		9.75806
U2OS	Bone	NA	Camptothecin	Topoisomerase I	DNA damage	26.3868	-0.367965	1	-1.84712	0.541383	0.00513461	0.0901095		2.06969e-06	0.951818	-0.071322	0.933363	0.761343	25.1202
U2OS	Bone	NA	Cediranib	VEGFR/cKIT	RTK	28	-1	1	1.20738	1.35917	7.18597			0.298912	0.98516	1.03939	2.81835		55.0775
U2OS	Bone	NA	Ceritinib	ALK	RTK	28.1602	-1	1	0.61682	5	3.3224	4.13963	5.15788	1.52466e-10	0.990662	0.723435	5	5.27196	7.13508
U2OS	Bone	NA	Chlorambucil	DNA	DNA alkylating agent	26.3868	0.695167	1						0.714537	0.978287				3.07697
U2OS	Bone	NA	Cisplatin	DNA	DNA damage	28	0.0264468	0.968926	0.256498	2.12731	1.79649			0.801248	0.988422	0.935976	1.60069		11.0768
U2OS	Bone	NA	Dacarbazine	DNA	DNA alkylating agent	26.3868	0.748975	1	0.269496	0.673156				0.91958	0.977804	0.858309	1.40392		15.7243
U2OS	Bone	NA	Dasatinib	BCR/ABL	MAPK/nRTK	28	-1	0.898418	0.957533	0.785365	1.67657	7.91571		0.000869723	0.979895	1.15521	1.70649		26.7252
U2OS	Bone	NA	Dinaciclib	pan CDK	Cell cycle	28	-0.376231	0.892752	-2.27416	4.08762	0.00437083	0.00657327		0.353329	0.985637	-2.19717	5	0.00807218	3.28617
U2OS	Bone	NA	Docetaxel	Microtubule	microtubule toxin	28	-0.193475	1	-2.8841	0.769481	0.000853283	0.011046		0.429037	1	-2.96811	1.31064	0.00477164	69.5567
U2OS	Bone	NA	Doxorubicin	Topoisomerase II	DNA damage	28.1602	-0.575532	1	-0.967376	0.650187	0.0331705	0.252255		1.70568e-11	0.980527	0.421219	2.20815	2.59084	3.78121
U2OS	Bone	NA	Entinostat	HDAC1/3	Chromatin modifier	26.3868	-0.905785	0.93585	0.805668	1.44165	2.83678	6.53777	15.3615	0.00889942	0.966016	0.772134	2.61969	5.79801	42.5086
U2OS	Bone	NA	Erastin	VDAC2/VDAC3	Non-apoptotic death	26.3868	-0.351066	0.991118	0.876424	0.921701	4.14312	23.1892		0.526046	0.976363	0.859241	3.07807		44.7239
U2OS	Bone	NA	Erastin 2	VDAC2/VDAC3	Non-apoptotic death	32.1736	-0.773782	0.953427	-0.201535	1.03096	0.230815	0.770052	3.17561	0.0496319	0.96634	-0.18625	3.19907	0.658596	24.0892
U2OS	Bone	NA	Erlotinib	EGFR	RTK	26.3868	0.542089	1	0.781975	2.76909				0.0153856	0.97118	1.75111	1.57196		62.0635
U2OS	Bone	NA	Etoposide	Topoisomerase II	DNA damage	28.1602	-0.105835	0.97768	-0.926255	1.23485	0.097791	0.717605		0.000942911	0.981138	1.13872	1.80518		8.59971
U2OS	Bone	NA	Everolimus	mTOR1	PI3K/mTOR	28	-0.333707	1	2.99913	0.127918				0.91151	0.992482	1.95637	0.974019		0.96435
U2OS	Bone	NA	Flubendazole	Atg4B	Non-apoptotic death	26.3868	-0.0291272	1	-0.227965	1.31165	0.566459	8.7666		0.476372	0.985641	0.121398	1.44256	10.7493	61.2076
U2OS	Bone	NA	Flumequine	Topoisomerase II	DNA damage	26.3868	1	0.954949						0.969462	0.981109				3.15794
U2OS	Bone	NA	Foretinib	VEGFR2/MET	RTK	26.3868	-0.836662	0.946336	-0.446565	1.15417	0.138249	0.397985	1.26407	1.95213e-11	0.949324	-0.0334382	1.54742	0.864113	39.6537
U2OS	Bone	NA	GSKJ1	KDM5/KDM6	Chromatin modifier	26.3868	0.338784	1	1.59193	4.99438				0.958137	0.980481				1.98412
U2OS	Bone	NA	Honokiol	AKT/ERK	MAPK/nRTK	26.3868	-0.999662	1	2.38245	1.02712				0.557992	0.978606				2.24428
U2OS	Bone	NA	INK-128	mTORC1/2	PI3K/mTOR	28	0.0247244	0.930512	-1.44873	0.886539	0.0318201			0.515725	0.989788	1.13681	0.631791		10.9479
U2OS	Bone	NA	Ipatasertib	AKT	PI3K/mTOR	28	-0.999791	0.979225	1.69543	0.817321				0.809892	0.986777	1.38455	1.40424		6.49297
U2OS	Bone	NA	JQ1	BRD4	Chromatin modifier	26.3868	0.330257	1	-0.0959586	0.886389	2.7116			2.1653e-05	0.978545	2.28073	0.657661		37.9172
U2OS	Bone	NA	Luminespib	HSP90	Misc	28	-0.318838	0.906101	-2.14996	3.07496	0.00563605	0.00994031		0.439138	0.988371	-1.91031	5	0.0186478	17.5603
U2OS	Bone	NA	MG-132	Proteasome	Proteasome inhibitor	26.3868	-0.949469	0.98382	0.263091	1.89035	1.02594	1.86713	3.44768	1.97596e-06	0.975985	0.356479	3.64763	2.24194	13.5389
U2OS	Bone	NA	MK1775	Wee1	MAPK/nRTK	26.3868	-0.689003	1	-0.526316	1.33621	0.155637	0.393203	1.40256	0.0428167	0.987804	-0.250486	1.6437	0.584075	40.6533
U2OS	Bone	NA	Navitoclax	BH3 mimetic	BH3 mimetic	26.3868	0.865664	0.993275	0.41283	1.75158				0.791048	0.979774	1.51128	1.31378		0
U2OS	Bone	NA	Neratinib	EGFR/HER2	RTK	28	-1	0.826126	0.171738	1.04677	0.345508	1.23716		2.09908e-07	0.977201	0.301538	3.11629	1.97211	19.9687
U2OS	Bone	NA	Nicolsamide	STAT3	Misc	26.3868	-0.791102	0.998125	-0.239801	1.87755	0.34675	0.651732	1.37792	0.0211492	0.978849	-0.0951284	3.38623	0.803009	29.3534
U2OS	Bone	NA	Nigericin	Potassium Ionophore	Non-apoptotic death	26.3868	-0.311369	1	0.124136	0.434106	0.436282	19.563		0.464266	1	-0.0416825	0.579755		57.2608
U2OS	Bone	NA	Nilotinib	BCR/ABL	MAPK/nRTK	26.3868	-1	1	0.881205	1.63678	3.88756	7.6073	14.8862	5.19307e-11	0.97487	1.02114	3.11724	10.3248	27.4281
U2OS	Bone	NA	Olaparib	PARP	DNA damage	28.1602	-1	0.993803	1.46445	1.08033				0.82219	0.990142	1.55048	1.20048		6.57516
U2OS	Bone	NA	Ouabain	Na+/K+ pump	Misc	26.3868	-0.593363	0.809106	-1.47317	1.76449	0.0164419	0.0400919	0.150215	0.150302	0.99235	-1.33589	2.59558	0.0526451	30.9478
U2OS	Bone	NA	Palbociclib	CDK4/6	Cell cycle	28.1602	0.176057	1	-0.357368	0.452047	1.14703			0.582082	0.989439	1.42026	1.47116		3.13304
U2OS	Bone	NA	Panobinostat	pan HDAC	Chromatin modifier	26.3868	-0.831868	1	-0.036627	1.11986	0.383192	1.08373	3.5349	0.00198979	0.987862	0.228421	1.59293	1.6706	55.2686
U2OS	Bone	NA	Pazopanib	VEGFR	RTK	26.3868	0.369307	1	0.987467	1.86763	19.929			0.740718	0.980487	1.15416	2.87326		47.7628
U2OS	Bone	NA	PF-4708671	p70S6K	PI3K/mTOR	28	-0.999894	1	2.59172	0.540679				0.524658	0.988774	1.57563	3.01243		0.49847
U2OS	Bone	NA	Pictilisib	pan PI3K	PI3K/mTOR	28	0.374289	0.939474	-0.101025	2.00583	1.47883			0.848236	0.98155	0.0662638	4.22027		30.8538
U2OS	Bone	NA	RITA	p53	DNA Damage Response	26.3868	-0.466918	1	-0.871247	0.513901	0.0372776	0.59229		0.30142	1	-0.654894	0.65705	0.90207	64.6308
U2OS	Bone	NA	RSL3	GPX4	Non-apoptotic death	26.3868	-0.865971	1	0.422678	1.94813	1.58024	2.85053	5.45794	0.00331664	0.980963	0.555862	2.48694	3.54917	54.5237
U2OS	Bone	NA	Sabutoclax	pan Bcl-2 family	BH3 mimetic	26.3868	-0.234466	1	0.694953	0.958205	3.31686	22.5079		5.8123e-06	0.981076	1.82661	1.09617		27.3501
U2OS	Bone	NA	Salinomycin	polyether ionophore	Misc	26.3868	-1	1	1.24939	0.550149	2.4106	17.7597		1.27049e-10	0.97385	1.26847	0.898518	17.4757	59.9212
U2OS	Bone	NA	Saracatinib	SRC	MAPK/nRTK	28.1602	-0.134282	1	0.553008	0.740841	2.59084			0.0196993	0.990416	2.2914	0.561211		28.6781
U2OS	Bone	NA	SB743921	Kinesin	microtubule toxin	26.3868	-0.899867	0.0936754	0.582237	4.99998	3.16e-06	2.43151	4.13903	4.98579e-08	0.826795	0.514007	3.12671	2.85222	53.197
U2OS	Bone	NA	Serdementan	HDM2	DNA Damage Response	26.3868	-1	0.892912	0.357984	0.891488	0.507245	2.00759	7.19582	1.16949e-08	0.954593	0.606563	3.78649	3.94119	20.6283
U2OS	Bone	NA	SGI-1027	DNMT1	Chromatin modifier	26.3868	-0.79865	0.964277	0.191366	3.4023	1.14848	1.64257	2.47956	0.0117254	0.976833	0.211513	4.28179	1.61891	37.0638
U2OS	Bone	NA	SMER28	Autophagy	Misc	26.3868	0.864422	1						0.964124	0.9797				0.565923
U2OS	Bone	NA	TAE648	ALK	RTK	26.3868	-0.884512	0.969858	-0.0986519	1.58373	0.402826	0.844832	1.85812	0.000891828	0.960159	0.0408028	2.72421	1.0664	60.1348
U2OS	Bone	NA	Taselisib	PI3Ka, g, d	PI3K/mTOR	28	-1	1	2.43516	0.274606	4.98276			0.000154534	0.978331	2.09632	0.785086		24.5343
U2OS	Bone	NA	Taxol	Microtubule	microtubule toxin	28.1602	0.103582	1	-1.10078	1.73471	0.0906767			0.345062	0.995217	-0.735861	1.01569	0.577	75.5811
U2OS	Bone	NA	Temozolamide	DNA	DNA alkylating agent	26.3868	0.955403	1						0.96334	0.992419				3.49502
U2OS	Bone	NA	TGX221	PI3Kb	PI3K/mTOR	28	0.951188	1	2.16301	3.07366				0.86813	0.987157	1.67755	1.53122		2.48713
U2OS	Bone	NA	TH287	MTH1	Misc	26.3868	-0.143511	1	-0.0960804	1.43185	0.672	3.10976		0.429672	0.977634	0.145284	1.99827	3.64483	60.0286
U2OS	Bone	NA	Tivantinib	MET	RTK	28.1602	-0.309834	1	-0.52979	0.865404	0.16917	1.14395		0.563783	0.992186	-0.358188	1.82871		42.7575
U2OS	Bone	NA	Tivozanib	VEGFR	RTK	26.3868	-0.877827	0.996583	0.787129	2.22428	3.87193	6.4853	11.3732	0.0158513	0.978508	0.866777	4.09993	7.33636	7.57413
U2OS	Bone	NA	Topotecan	Topoisomerase I	DNA damage	28	-0.0768155	1	-1.78834	1.83242	0.0150563	0.0660362		0.00107589	0.978313	0.905368	0.869751	7.66458	9.9177
U2OS	Bone	NA	Torin 1	mTORC1/2	PI3K/mTOR	26.3868	0.10562	1	-0.454791	0.797124	0.472517			9.06226e-06	0.973	2.59117	0.604745		21.3516
U2OS	Bone	NA	Torin2	mTOR/ATM/ATR	PI3K/mTOR	28	-0.853357	0.871107	0.119356	5				0.75551	0.987135	0.626349	1.79251		4.29323
U2OS	Bone	NA	Trametinib	MEK	MAPK/nRTK	28.1602	-0.157382	0.989185	-1.87197	0.440777	0.00687043	0.869349		0.447665	0.974363	-1.4629	1.67095	0.128799	76.5615
U2OS	Bone	NA	Triptolide	IL2/MMP3/MMP7/MMP19	Misc	20.6	-0.261637	0.996439	-2.25793	1.57387	0.00420823	0.0129226		0.155948	0.979782	-1.99626	3.0812	0.0112316	8.00451
U2OS	Bone	NA	TW-37	Bcl-2	BH3 mimetic	26.3868	-1	0.977338	2.06051	0.869995	30.8203			0.577625	0.977374	1.92107	1.6167		18.6348
U2OS	Bone	NA	Valinomycin	Potassium Ionophore	Non-apoptotic death	28.1602	-0.0917571	1	-1.89449	1.00177	0.0107821	0.138297		2.22045e-14	1	0.608456	0.390213	4.05939	34.4055
U2OS	Bone	NA	Vinblastine	Microtubule	microtubule toxin	20.6	-1	0.20241	2.76949	0.214951	3.16e-06	0.34801		2.22045e-14	0.5	1.18959	0.945586	3.16e-06	3.36432
U2OS	Bone	NA	Vincristine	Microtubule	microtubule toxin	20.6	0.00027099	0.680462	-3.34481	0.377091	3.03309e-05			0.414796	1	-3.92899	0.39239	0.0107014	67.6446
U2OS	Bone	NA	Volasertib	PLK	Cell cycle	28	-0.23967	1	-1.70004	1.8605	0.0161667	0.0429995		0.523207	0.988824	-1.13399	1.32199		17.9113
U2OS	Bone	NA	Vorinostat	HDAC	Chromatin modifier	28.1602	-0.601268	0.981854	-0.324726	1.50872	0.273743	0.655212	2.80185	0.110509	0.989044	-0.158506	2.34826	0.764519	28.0358
U2OS	Bone	NA	YM155	Survivin	BH3 mimetic	26.3868	-0.913462	0.991245	-1.6453	0.978517	0.00768999	0.0245853	0.083971	2.58916e-10	0.969097	-1.42772	2.43099	0.0363742	44.1158
