# Supplementary material for: Drug GRADE: An Integrated Analysis of Population Growth and Cell Death Reveals Drug-Specific and Cancer Subtype-Specific Response Profiles
Source: Cell Rep. Author manuscript; Available in PMC 2020 Jul 31. (PMC7394473; doi:10.1016/j.celrep.2020.107800)
Supplement: 3 [file NIHMS1607445-supplement-3.xlsx]

## Sheet: Sheet1
Cell	Drug	Doubling Time (untreated)	Concentration	GR	FV	Proliferation Rate (% of untreated growth rate)	Death Rate (% of untreated growth rate)	Proliferation Rate (% cells per hour)	Death Rate (% of cells per hour)
U2OS	A-1210477	28.1602	0.0001	1	0.986822	1	0.010101	0.0355111	0.000358698
U2OS	A-1210477	28.1602	0.00100578	0.982416	0.990881	0.989899	0.010101	0.0351524	0.000358698
U2OS	A-1210477	28.1602	0.00317827	0.92456	0.988673	0.949495	0.010101	0.0337176	0.000358698
U2OS	A-1210477	28.1602	0.0100433	0.967232	0.987407	0.979798	0.010101	0.0347937	0.000358698
U2OS	A-1210477	28.1602	0.0317369	0.916998	0.991096	0.939394	0.010101	0.0333589	0.000358698
U2OS	A-1210477	28.1602	0.100289	0.933505	0.989549	0.959596	0.010101	0.0340763	0.000358698
U2OS	A-1210477	28.1602	0.316912	0.942287	0.987019	0.959596	0.010101	0.0340763	0.000358698
U2OS	A-1210477	28.1602	1.00144	0.898876	0.97781	0.939394	0.020202	0.0333589	0.000717396
U2OS	A-1210477	28.1602	3.16456	0.919492	0.960138	0.959596	0.040404	0.0340763	0.00143479
U2OS	A-1210477	28.1602	10	0.718146	0.851944	0.858586	0.151515	0.0304893	0.00538047
U2OS	A23187	26.3868	0.01	1.01699	0.982463	1	0	0.0378977	0
U2OS	A23187	26.3868	0.0316	1.00611	0.983432	1	0.010101	0.0378977	0.000382806
U2OS	A23187	26.3868	0.1	0.912953	0.975723	0.949495	0.030303	0.0359837	0.00114842
U2OS	A23187	26.3868	0.316	0.846017	0.970301	0.89899	0.030303	0.0340697	0.00114842
U2OS	A23187	26.3868	1	0.611885	0.958856	0.707071	0.040404	0.0267964	0.00153122
U2OS	A23187	26.3868	3.16	0.310316	0.848038	0.464646	0.151515	0.0176091	0.00574208
U2OS	A23187	26.3868	10	-0.171476	0.417546	0.151515	0.585859	0.00574208	0.0222027
U2OS	A23187	26.3868	31.6	-0.601728	0.0920893	0	0.929293	0	0.0352181
U2OS	Abemaciclib	28.1602	0.0001	1	0.988124	1	0.010101	0.0355111	0.000358698
U2OS	Abemaciclib	28.1602	0.00100578	1.02996	0.990355	1	0	0.0355111	0
U2OS	Abemaciclib	28.1602	0.00317827	0.796071	0.991718	0.848485	0.010101	0.0301306	0.000358698
U2OS	Abemaciclib	28.1602	0.0100433	0.85375	0.992784	0.89899	0.010101	0.0319241	0.000358698
U2OS	Abemaciclib	28.1602	0.0317369	0.834009	0.992351	0.878788	0.010101	0.0312067	0.000358698
U2OS	Abemaciclib	28.1602	0.100289	0.612696	0.985559	0.69697	0.010101	0.0247502	0.000358698
U2OS	Abemaciclib	28.1602	0.316912	0.582712	0.986315	0.666667	0.010101	0.0236741	0.000358698
U2OS	Abemaciclib	28.1602	1.00144	-0.0282069	0.820138	0.0505051	0.181818	0.00179349	0.00645656
U2OS	Abemaciclib	28.1602	3.16456	-0.199821	0.6148	0	0.40404	0	0.0143479
U2OS	Abemaciclib	28.1602	10	-0.927516	0.00439529	0	1	0	0.0355111
U2OS	ABT-737	28	0.0001	1	0.984554	1	0.010101	0.0357143	0.00036075
U2OS	ABT-737	28	0.00100578	0.920191	0.986057	0.949495	0.010101	0.0339105	0.00036075
U2OS	ABT-737	28	0.00317827	1.02018	0.984135	1	0	0.0357143	0
U2OS	ABT-737	28	0.0100433	1.01752	0.982532	1	0	0.0357143	0
U2OS	ABT-737	28	0.0317369	0.949681	0.982039	0.969697	0.020202	0.034632	0.000721501
U2OS	ABT-737	28	0.100289	0.940083	0.954413	0.979798	0.0505051	0.0349928	0.00180375
U2OS	ABT-737	28	0.316912	0.816578	0.912787	0.909091	0.0909091	0.0324675	0.00324675
U2OS	ABT-737	28	1.00144	0.743583	0.82031	0.89899	0.181818	0.0321068	0.00649351
U2OS	ABT-737	28	3.16456	0.357909	0.683799	0.626263	0.313131	0.0223665	0.0111833
U2OS	ABT-737	28	10	-0.162252	0.407166	0.181818	0.59596	0.00649351	0.0212843
U2OS	Alpelisib	28	0.0001	1	0.983815	1	0.010101	0.0357143	0.00036075
U2OS	Alpelisib	28	0.00100578	0.960126	0.98638	0.979798	0.010101	0.0349928	0.00036075
U2OS	Alpelisib	28	0.00317827	0.921655	0.987434	0.949495	0.010101	0.0339105	0.00036075
U2OS	Alpelisib	28	0.0100433	0.92227	0.986548	0.949495	0.010101	0.0339105	0.00036075
U2OS	Alpelisib	28	0.0317369	0.902608	0.98496	0.939394	0.020202	0.0335498	0.000721501
U2OS	Alpelisib	28	0.100289	0.835534	0.981962	0.888889	0.020202	0.031746	0.000721501
U2OS	Alpelisib	28	0.316912	0.752318	0.979571	0.818182	0.020202	0.0292208	0.000721501
U2OS	Alpelisib	28	1.00144	0.793801	0.971384	0.858586	0.030303	0.0306638	0.00108225
U2OS	Alpelisib	28	3.16456	0.790378	0.965244	0.858586	0.040404	0.0306638	0.001443
U2OS	Alpelisib	28	10	0.692584	0.938291	0.787879	0.0606061	0.0281385	0.0021645
U2OS	Artesunate	26.3868	0.01	1.02146	0.979765	1	0	0.0378977	0
U2OS	Artesunate	26.3868	0.0316	0.826895	0.973818	0.878788	0.020202	0.0333041	0.000765611
U2OS	Artesunate	26.3868	0.1	0.944306	0.975946	0.969697	0.020202	0.0367493	0.000765611
U2OS	Artesunate	26.3868	0.316	0.928436	0.971759	0.959596	0.030303	0.0363665	0.00114842
U2OS	Artesunate	26.3868	1	0.890279	0.977031	0.929293	0.020202	0.0352181	0.000765611
U2OS	Artesunate	26.3868	3.16	0.814489	0.971099	0.878788	0.030303	0.0333041	0.00114842
U2OS	Artesunate	26.3868	10	0.63041	0.940991	0.737374	0.0606061	0.0279448	0.00229683
U2OS	Artesunate	26.3868	31.6	0.178302	0.778894	0.353535	0.222222	0.0133982	0.00842172
U2OS	Axitinib	26.3868	0.01	0.955805	0.976583	0.979798	0.020202	0.0371321	0.000765611
U2OS	Axitinib	26.3868	0.0316	0.956407	0.978364	0.979798	0.020202	0.0371321	0.000765611
U2OS	Axitinib	26.3868	0.1	0.886735	0.9703	0.929293	0.030303	0.0352181	0.00114842
U2OS	Axitinib	26.3868	0.316	0.99383	0.972455	1	0.020202	0.0378977	0.000765611
U2OS	Axitinib	26.3868	1	0.821692	0.956181	0.888889	0.040404	0.0336869	0.00153122
U2OS	Axitinib	26.3868	3.16	0.222952	0.787995	0.40404	0.212121	0.0153122	0.00803892
U2OS	Axitinib	26.3868	10	0.733117	0.948984	0.818182	0.0505051	0.0310072	0.00191403
U2OS	Axitinib	26.3868	31.6	0.642576	0.909777	0.757576	0.0909091	0.0287104	0.00344525
U2OS	AZD2461	26.3868	0.01	1.00844	0.974223	1	0.010101	0.0378977	0.000382806
U2OS	AZD2461	26.3868	0.0316	0.882448	0.972785	0.929293	0.030303	0.0352181	0.00114842
U2OS	AZD2461	26.3868	0.1	0.946423	0.978302	0.969697	0.020202	0.0367493	0.000765611
U2OS	AZD2461	26.3868	0.316	0.923399	0.975366	0.959596	0.030303	0.0363665	0.00114842
U2OS	AZD2461	26.3868	1	0.929752	0.972346	0.959596	0.030303	0.0363665	0.00114842
U2OS	AZD2461	26.3868	3.16	0.849474	0.969854	0.89899	0.030303	0.0340697	0.00114842
U2OS	AZD2461	26.3868	10	0.682063	0.959222	0.767677	0.040404	0.0290932	0.00153122
U2OS	AZD2461	26.3868	31.6	0.407436	0.919174	0.535354	0.0808081	0.0202887	0.00306244
U2OS	AZD7762	28.1602	0.0001	1	0.989291	1	0.010101	0.0355111	0.000358698
U2OS	AZD7762	28.1602	0.00100578	1.03733	0.990976	1	0	0.0355111	0
U2OS	AZD7762	28.1602	0.00317827	1.03565	0.992029	1	0	0.0355111	0
U2OS	AZD7762	28.1602	0.0100433	1.19308	0.991711	1	0	0.0355111	0
U2OS	AZD7762	28.1602	0.0317369	1.12052	0.987692	1	0	0.0355111	0
U2OS	AZD7762	28.1602	0.100289	0.423018	0.894488	0.565657	0.111111	0.0200871	0.00394568
U2OS	AZD7762	28.1602	0.316912	-0.125585	0.547815	0.10101	0.454545	0.00358698	0.0161414
U2OS	AZD7762	28.1602	1.00144	-0.318185	0.398483	0	0.626263	0	0.0222393
U2OS	AZD7762	28.1602	3.16456	-0.622187	0.0971865	0	0.939394	0	0.0333589
U2OS	AZD7762	28.1602	10	-0.717596	0.0629344	0.0505051	0.979798	0.00179349	0.0347937
U2OS	Belinostat	26.3868	0.01	0.939351	0.968726	0.969697	0.030303	0.0367493	0.00114842
U2OS	Belinostat	26.3868	0.0316	0.975301	0.972422	1	0.030303	0.0378977	0.00114842
U2OS	Belinostat	26.3868	0.1	0.835677	0.946808	0.89899	0.0505051	0.0340697	0.00191403
U2OS	Belinostat	26.3868	0.316	0.497919	0.878215	0.646465	0.121212	0.0244996	0.00459367
U2OS	Belinostat	26.3868	1	-0.0168354	0.465879	0.343434	0.535354	0.0130154	0.0202887
U2OS	Belinostat	26.3868	3.16	-0.527293	0.0960336	0.020202	0.89899	0.000765611	0.0340697
U2OS	Belinostat	26.3868	10	-0.64648	0.0496822	0.040404	0.959596	0.00153122	0.0363665
U2OS	Belinostat	26.3868	31.6	-0.72019	0.0292756	0.040404	0.979798	0.00153122	0.0371321
U2OS	BI2536	26.3868	3.16e-06	0.04248	0.592654	0.313131	0.40404	0.011867	0.0153122
U2OS	BI2536	26.3868	3.16e-05	0.0294952	0.542603	0.333333	0.454545	0.0126326	0.0172262
U2OS	BI2536	26.3868	0.000316	0.0178102	0.49297	0.363636	0.505051	0.013781	0.0191403
U2OS	BI2536	26.3868	0.00316	0.0187622	0.517253	0.343434	0.484848	0.0130154	0.0183747
U2OS	BI2536	26.3868	0.01	-0.37077	0.449807	0	0.616162	0	0.0233511
U2OS	BI2536	26.3868	0.0316	-0.116022	0.485227	0.171717	0.515152	0.00650769	0.0195231
U2OS	BI2536	26.3868	0.1	-0.353805	0.413211	0	0.636364	0	0.0241167
U2OS	BI2536	26.3868	0.316	-0.184291	0.387751	0.161616	0.616162	0.00612489	0.0233511
U2OS	BI2536	26.3868	1	-0.414512	0.32263	0	0.727273	0	0.027562
U2OS	BI2536	26.3868	3.16	-0.377556	0.16783	0.161616	0.828283	0.00612489	0.0313901
U2OS	BI2536	26.3868	10	-0.876266	0.0140652	0	0.989899	0	0.0375149
U2OS	BI2536	26.3868	31.6	-0.822037	0.00422829	0	0.989899	0	0.0375149
U2OS	Bibf-1120	26.3868	0.01	1.07814	0.98125	1	0	0.0378977	0
U2OS	Bibf-1120	26.3868	0.0316	1.04412	0.974529	1	0	0.0378977	0
U2OS	Bibf-1120	26.3868	0.1	0.935169	0.973496	0.969697	0.030303	0.0367493	0.00114842
U2OS	Bibf-1120	26.3868	0.316	0.813415	0.947464	0.878788	0.0505051	0.0333041	0.00191403
U2OS	Bibf-1120	26.3868	1	0.426537	0.757588	0.646465	0.242424	0.0244996	0.00918733
U2OS	Bibf-1120	26.3868	3.16	-0.468283	0.0919574	0.242424	0.909091	0.00918733	0.0344525
U2OS	Bibf-1120	26.3868	10	-0.767073	0.00464807	0.111111	0.989899	0.00421086	0.0375149
U2OS	Bibf-1120	26.3868	31.6	-0.766977	0.00200723	0.111111	0.989899	0.00421086	0.0375149
U2OS	Bleomycin	28.1602	0.0001	1	0.990206	1	0.010101	0.0355111	0.000358698
U2OS	Bleomycin	28.1602	0.00100578	1.12384	0.989197	1	0	0.0355111	0
U2OS	Bleomycin	28.1602	0.00317827	0.986429	0.989417	1	0.010101	0.0355111	0.000358698
U2OS	Bleomycin	28.1602	0.0100433	1.1086	0.989792	1	0	0.0355111	0
U2OS	Bleomycin	28.1602	0.0317369	1.02758	0.990849	1	0	0.0355111	0
U2OS	Bleomycin	28.1602	0.100289	0.8805	0.986639	0.919192	0.010101	0.0326415	0.000358698
U2OS	Bleomycin	28.1602	0.316912	0.888116	0.98168	0.929293	0.020202	0.0330002	0.000717396
U2OS	Bleomycin	28.1602	1.00144	0.551632	0.972433	0.646465	0.030303	0.0229567	0.00107609
U2OS	Bleomycin	28.1602	3.16456	0.194689	0.968289	0.272727	0.030303	0.00968484	0.00107609
U2OS	Bleomycin	28.1602	10	0.0892431	0.946814	0.151515	0.0505051	0.00538047	0.00179349
U2OS	Bortezomib	26.3868	0.01	0.57154	0.918608	0.69697	0.0808081	0.0264136	0.00306244
U2OS	Bortezomib	26.3868	0.0316	-0.293038	0.432466	0	0.585859	0	0.0222027
U2OS	Bortezomib	26.3868	0.1	-0.810605	0.00995105	0	0.989899	0	0.0375149
U2OS	Bortezomib	26.3868	0.316	-0.912297	0.00177305	0	1	0	0.0378977
U2OS	Bortezomib	26.3868	1	-0.874389	0.00348182	0	0.989899	0	0.0375149
U2OS	Bortezomib	26.3868	3.16	-0.887395	0.00249244	0	0.989899	0	0.0375149
U2OS	Bortezomib	26.3868	10	-0.913155	0.00121212	0	1	0	0.0378977
U2OS	Bortezomib	26.3868	31.6	-0.902306	0.00094162	0	1	0	0.0378977
U2OS	Buparlisib	28	0.0001	1	0.98421	1	0.010101	0.0357143	0.00036075
U2OS	Buparlisib	28	0.00100578	0.913801	0.985584	0.939394	0.010101	0.0335498	0.00036075
U2OS	Buparlisib	28	0.00317827	0.955974	0.983974	0.979798	0.020202	0.0349928	0.000721501
U2OS	Buparlisib	28	0.0100433	0.958718	0.985947	0.979798	0.020202	0.0349928	0.000721501
U2OS	Buparlisib	28	0.0317369	0.899206	0.986345	0.929293	0.010101	0.033189	0.00036075
U2OS	Buparlisib	28	0.100289	0.769822	0.984819	0.828283	0.010101	0.0295815	0.00036075
U2OS	Buparlisib	28	0.316912	0.704482	0.976105	0.777778	0.020202	0.0277778	0.000721501
U2OS	Buparlisib	28	1.00144	0.0802328	0.868099	0.181818	0.131313	0.00649351	0.00468975
U2OS	Buparlisib	28	3.16456	-0.223976	0.558404	0	0.464646	0	0.0165945
U2OS	Buparlisib	28	10	-0.492585	0.404081	0	0.717172	0	0.0256133
U2OS	BX795	26.3868	0.01	0.98651	0.981625	1	0.020202	0.0378977	0.000765611
U2OS	BX795	26.3868	0.0316	1.11156	0.974912	1	0	0.0378977	0
U2OS	BX795	26.3868	0.1	0.953998	0.97416	0.979798	0.030303	0.0371321	0.00114842
U2OS	BX795	26.3868	0.316	1.00733	0.971197	1	0.020202	0.0378977	0.000765611
U2OS	BX795	26.3868	1	0.722638	0.939709	0.818182	0.0606061	0.0310072	0.00229683
U2OS	BX795	26.3868	3.16	-0.0492936	0.715513	0.0909091	0.282828	0.00344525	0.0107186
U2OS	BX795	26.3868	10	-0.145554	0.661173	0	0.343434	0	0.0130154
U2OS	BX795	26.3868	31.6	-0.574229	0.102462	0	0.919192	0	0.0348353
U2OS	Cabozantinib	28	0.0001	1	0.986466	1	0.010101	0.0357143	0.00036075
U2OS	Cabozantinib	28	0.00100578	1.0152	0.983518	1	0	0.0357143	0
U2OS	Cabozantinib	28	0.00317827	0.963116	0.985894	0.979798	0.010101	0.0349928	0.00036075
U2OS	Cabozantinib	28	0.0100433	1.02952	0.985093	1	0	0.0357143	0
U2OS	Cabozantinib	28	0.0317369	1.06771	0.980681	1	0	0.0357143	0
U2OS	Cabozantinib	28	0.100289	0.937672	0.978658	0.959596	0.020202	0.0342713	0.000721501
U2OS	Cabozantinib	28	0.316912	0.953643	0.977148	0.979798	0.020202	0.0349928	0.000721501
U2OS	Cabozantinib	28	1.00144	0.84285	0.968124	0.89899	0.030303	0.0321068	0.00108225
U2OS	Cabozantinib	28	3.16456	0.443413	0.917026	0.565657	0.0808081	0.020202	0.002886
U2OS	Cabozantinib	28	10	-0.337642	0.647277	0	0.434343	0	0.0155123
U2OS	Camptothecin	26.3868	0.001	0.829622	0.969413	0.888889	0.030303	0.0336869	0.00114842
U2OS	Camptothecin	26.3868	0.00316	0.650923	0.949199	0.747475	0.0505051	0.0283276	0.00191403
U2OS	Camptothecin	26.3868	0.01	0.218839	0.909869	0.333333	0.0909091	0.0126326	0.00344525
U2OS	Camptothecin	26.3868	0.0316	0.084407	0.897746	0.171717	0.10101	0.00650769	0.00382806
U2OS	Camptothecin	26.3868	0.1	0.0978829	0.868742	0.20202	0.131313	0.00765611	0.00497647
U2OS	Camptothecin	26.3868	0.316	-0.0587405	0.661035	0.111111	0.343434	0.00421086	0.0130154
U2OS	Camptothecin	26.3868	1	-0.211022	0.448179	0.0505051	0.555556	0.00191403	0.0210543
U2OS	Camptothecin	26.3868	3.16	-0.410613	0.213078	0	0.787879	0	0.0298588
U2OS	Cediranib	28	0.0001	1	0.98652	1	0.010101	0.0357143	0.00036075
U2OS	Cediranib	28	0.00100578	0.950948	0.986659	0.969697	0.010101	0.034632	0.00036075
U2OS	Cediranib	28	0.00317827	1.04487	0.986158	1	0	0.0357143	0
U2OS	Cediranib	28	0.0100433	1.1071	0.985882	1	0	0.0357143	0
U2OS	Cediranib	28	0.0317369	1.03628	0.987684	1	0	0.0357143	0
U2OS	Cediranib	28	0.100289	0.987307	0.985966	1	0.020202	0.0357143	0.000721501
U2OS	Cediranib	28	0.316912	1.06895	0.987142	1	0	0.0357143	0
U2OS	Cediranib	28	1.00144	0.860649	0.973649	0.909091	0.030303	0.0324675	0.00108225
U2OS	Cediranib	28	3.16456	0.836499	0.965875	0.888889	0.030303	0.031746	0.00108225
U2OS	Cediranib	28	10	0.307813	0.685527	0.565657	0.313131	0.020202	0.0111833
U2OS	Ceritinib	28.1602	0.0001	1	0.990661	1	0.010101	0.0355111	0.000358698
U2OS	Ceritinib	28.1602	0.00100578	1.047	0.991216	1	0	0.0355111	0
U2OS	Ceritinib	28.1602	0.00317827	1.06472	0.989301	1	0	0.0355111	0
U2OS	Ceritinib	28.1602	0.0100433	1.15385	0.992402	1	0	0.0355111	0
U2OS	Ceritinib	28.1602	0.0317369	1.13127	0.988475	1	0	0.0355111	0
U2OS	Ceritinib	28.1602	0.100289	1.01947	0.989206	1	0	0.0355111	0
U2OS	Ceritinib	28.1602	0.316912	0.964034	0.983665	0.979798	0.010101	0.0347937	0.000358698
U2OS	Ceritinib	28.1602	1.00144	0.904261	0.980331	0.939394	0.020202	0.0333589	0.000717396
U2OS	Ceritinib	28.1602	3.16456	0.587622	0.943156	0.69697	0.0606061	0.0247502	0.00215219
U2OS	Ceritinib	28.1602	10	-1	0	0	1	0	0.0355111
U2OS	Chlorambucil	26.3868	0.01	1.08278	0.983258	1	0	0.0378977	0
U2OS	Chlorambucil	26.3868	0.0316	0.879259	0.974003	0.919192	0.020202	0.0348353	0.000765611
U2OS	Chlorambucil	26.3868	0.1	1.12732	0.977771	1	0	0.0378977	0
U2OS	Chlorambucil	26.3868	0.316	0.990841	0.978222	1	0.020202	0.0378977	0.000765611
U2OS	Chlorambucil	26.3868	1	0.929754	0.978719	0.959596	0.020202	0.0363665	0.000765611
U2OS	Chlorambucil	26.3868	3.16	0.9363	0.97643	0.959596	0.020202	0.0363665	0.000765611
U2OS	Chlorambucil	26.3868	10	0.924581	0.976321	0.959596	0.030303	0.0363665	0.00114842
U2OS	Chlorambucil	26.3868	31.6	0.837694	0.966893	0.888889	0.030303	0.0336869	0.00114842
U2OS	Cisplatin	28	0.0001	1	0.987539	1	0.010101	0.0357143	0.00036075
U2OS	Cisplatin	28	0.00100578	0.959207	0.989925	0.979798	0.010101	0.0349928	0.00036075
U2OS	Cisplatin	28	0.00317827	0.955342	0.988813	0.969697	0.010101	0.034632	0.00036075
U2OS	Cisplatin	28	0.0100433	1.02433	0.987498	1	0	0.0357143	0
U2OS	Cisplatin	28	0.0317369	0.949936	0.989694	0.969697	0.010101	0.034632	0.00036075
U2OS	Cisplatin	28	0.100289	0.900647	0.987665	0.929293	0.010101	0.033189	0.00036075
U2OS	Cisplatin	28	0.316912	0.971698	0.985748	0.989899	0.020202	0.0353535	0.000721501
U2OS	Cisplatin	28	1.00144	0.754994	0.983997	0.818182	0.020202	0.0292208	0.000721501
U2OS	Cisplatin	28	3.16456	0.247598	0.956978	0.343434	0.040404	0.0122655	0.001443
U2OS	Cisplatin	28	10	0.0494755	0.883778	0.131313	0.121212	0.00468975	0.004329
U2OS	Dacarbazine	26.3868	0.01	1.08356	0.974558	1	0	0.0378977	0
U2OS	Dacarbazine	26.3868	0.0316	1.00698	0.983946	1	0.010101	0.0378977	0.000382806
U2OS	Dacarbazine	26.3868	0.1	0.899241	0.973949	0.939394	0.030303	0.0356009	0.00114842
U2OS	Dacarbazine	26.3868	0.316	0.939146	0.977615	0.969697	0.020202	0.0367493	0.000765611
U2OS	Dacarbazine	26.3868	1	0.93394	0.97484	0.959596	0.020202	0.0363665	0.000765611
U2OS	Dacarbazine	26.3868	3.16	0.821087	0.963626	0.878788	0.030303	0.0333041	0.00114842
U2OS	Dacarbazine	26.3868	10	0.837475	0.94226	0.909091	0.0606061	0.0344525	0.00229683
U2OS	Dacarbazine	26.3868	31.6	0.769464	0.926044	0.858586	0.0707071	0.0325385	0.00267964
U2OS	Dasatinib	28	0.0001	1	0.985469	1	0.010101	0.0357143	0.00036075
U2OS	Dasatinib	28	0.00100578	0.806169	0.989843	0.858586	0.010101	0.0306638	0.00036075
U2OS	Dasatinib	28	0.00317827	0.86733	0.987899	0.909091	0.010101	0.0324675	0.00036075
U2OS	Dasatinib	28	0.0100433	0.998481	0.979116	1	0.010101	0.0357143	0.00036075
U2OS	Dasatinib	28	0.0317369	0.833162	0.973649	0.888889	0.030303	0.031746	0.00108225
U2OS	Dasatinib	28	0.100289	0.762379	0.975734	0.828283	0.020202	0.0295815	0.000721501
U2OS	Dasatinib	28	0.316912	0.798689	0.970392	0.858586	0.030303	0.0306638	0.00108225
U2OS	Dasatinib	28	1.00144	0.604809	0.962536	0.707071	0.040404	0.0252525	0.001443
U2OS	Dasatinib	28	3.16456	0.349561	0.913342	0.474747	0.0909091	0.0169553	0.00324675
U2OS	Dasatinib	28	10	-0.105118	0.634752	0.0606061	0.363636	0.0021645	0.012987
U2OS	Dinaciclib	28	0.0001	1	0.984521	1	0.010101	0.0357143	0.00036075
U2OS	Dinaciclib	28	0.000100578	0.89198	0.985867	0.929293	0.020202	0.033189	0.000721501
U2OS	Dinaciclib	28	0.000317827	0.801599	0.983443	0.858586	0.020202	0.0306638	0.000721501
U2OS	Dinaciclib	28	0.00100433	0.875854	0.983838	0.919192	0.020202	0.0328283	0.000721501
U2OS	Dinaciclib	28	0.00317369	0.755818	0.971662	0.828283	0.030303	0.0295815	0.00108225
U2OS	Dinaciclib	28	0.0100289	-0.287509	0.410101	0	0.606061	0	0.021645
U2OS	Dinaciclib	28	0.0316912	-0.405867	0.320318	0	0.727273	0	0.025974
U2OS	Dinaciclib	28	0.100144	-0.36809	0.338936	0	0.69697	0	0.0248918
U2OS	Dinaciclib	28	0.316456	-0.357708	0.350041	0	0.676768	0	0.0241703
U2OS	Dinaciclib	28	1	-0.372734	0.405572	0	0.646465	0	0.023088
U2OS	Docetaxel	28	0.0001	1	0.984447	1	0.010101	0.0357143	0.00036075
U2OS	Docetaxel	28	0.00100578	0.338564	0.707371	0.585859	0.292929	0.0209235	0.0104618
U2OS	Docetaxel	28	0.00317827	0.223242	0.587951	0.545455	0.414141	0.0194805	0.0147908
U2OS	Docetaxel	28	0.0100433	0.0564706	0.410036	0.505051	0.585859	0.0180375	0.0209235
U2OS	Docetaxel	28	0.0317369	-0.0266255	0.413493	0.383838	0.585859	0.0137085	0.0209235
U2OS	Docetaxel	28	0.100289	-0.140023	0.323077	0.323232	0.676768	0.011544	0.0241703
U2OS	Docetaxel	28	0.316912	-0.173734	0.350564	0.222222	0.646465	0.00793651	0.023088
U2OS	Docetaxel	28	1.00144	-0.245477	0.251833	0.252525	0.747475	0.00901876	0.0266955
U2OS	Docetaxel	28	3.16456	-0.251266	0.238233	0.262626	0.757576	0.00937951	0.0270563
U2OS	Docetaxel	28	10	-0.163693	0.254633	0.40404	0.747475	0.01443	0.0266955
U2OS	Doxorubicin	28.1602	0.0001	1	0.989576	1	0.010101	0.0355111	0.000358698
U2OS	Doxorubicin	28.1602	0.00100578	0.878683	0.987284	0.919192	0.010101	0.0326415	0.000358698
U2OS	Doxorubicin	28.1602	0.00317827	1.05818	0.99011	1	0	0.0355111	0
U2OS	Doxorubicin	28.1602	0.0100433	0.831705	0.988569	0.878788	0.010101	0.0312067	0.000358698
U2OS	Doxorubicin	28.1602	0.0317369	0.368227	0.971309	0.464646	0.030303	0.0165001	0.00107609
U2OS	Doxorubicin	28.1602	0.100289	0.0816272	0.966733	0.131313	0.030303	0.00466307	0.00107609
U2OS	Doxorubicin	28.1602	0.316912	0.0197038	0.977928	0.040404	0.020202	0.00143479	0.000717396
U2OS	Doxorubicin	28.1602	1.00144	-0.0748963	0.851486	0	0.151515	0	0.00538047
U2OS	Doxorubicin	28.1602	3.16456	-0.500971	0.1126	0.0505051	0.888889	0.00179349	0.0315654
U2OS	Doxorubicin	28.1602	10	-1	0	0	1	0	0.0355111
U2OS	Entinostat	26.3868	0.01	0.972121	0.978576	0.989899	0.020202	0.0375149	0.000765611
U2OS	Entinostat	26.3868	0.0316	0.968848	0.969687	0.989899	0.030303	0.0375149	0.00114842
U2OS	Entinostat	26.3868	0.1	0.928893	0.973098	0.959596	0.030303	0.0363665	0.00114842
U2OS	Entinostat	26.3868	0.316	0.882622	0.963653	0.929293	0.040404	0.0352181	0.00153122
U2OS	Entinostat	26.3868	1	0.741109	0.93281	0.838384	0.0707071	0.0317729	0.00267964
U2OS	Entinostat	26.3868	3.16	0.503663	0.814375	0.686869	0.181818	0.0260308	0.0068905
U2OS	Entinostat	26.3868	10	-0.304355	0.200592	0.242424	0.79798	0.00918733	0.0302416
U2OS	Entinostat	26.3868	31.6	-0.726275	0.0215558	0.010101	0.979798	0.000382806	0.0371321
U2OS	Erastin	26.3868	0.01	0.987138	0.977261	1	0.020202	0.0378977	0.000765611
U2OS	Erastin	26.3868	0.0316	1.00295	0.982348	1	0.010101	0.0378977	0.000382806
U2OS	Erastin	26.3868	0.1	0.972659	0.982918	0.989899	0.020202	0.0375149	0.000765611
U2OS	Erastin	26.3868	0.316	0.877837	0.97646	0.919192	0.020202	0.0348353	0.000765611
U2OS	Erastin	26.3868	1	0.82634	0.960881	0.888889	0.040404	0.0336869	0.00153122
U2OS	Erastin	26.3868	3.16	0.586209	0.944684	0.69697	0.0606061	0.0264136	0.00229683
U2OS	Erastin	26.3868	10	0.219922	0.647189	0.494949	0.353535	0.0187575	0.0133982
U2OS	Erastin	26.3868	31.6	-0.0642946	0.530896	0.20202	0.464646	0.00765611	0.0176091
U2OS	Erastin 2	32.1736	0.01	0.948912	0.970303	0.979798	0.030303	0.0304535	0.00094186
U2OS	Erastin 2	32.1736	0.0316	0.863376	0.972629	0.909091	0.030303	0.0282558	0.00094186
U2OS	Erastin 2	32.1736	0.1	0.703486	0.95177	0.79798	0.0505051	0.0248023	0.00156977
U2OS	Erastin 2	32.1736	0.316	0.419343	0.886231	0.565657	0.111111	0.0175814	0.00345349
U2OS	Erastin 2	32.1736	1	-0.132847	0.233206	0.494949	0.767677	0.0153837	0.0238605
U2OS	Erastin 2	32.1736	3.16	-0.515194	0.0767726	0.161616	0.919192	0.00502326	0.0285698
U2OS	Erastin 2	32.1736	10	-0.627295	0.0609501	0.010101	0.949495	0.000313953	0.0295116
U2OS	Erastin 2	32.1736	31.6	-0.775976	0.0185973	0.0505051	0.989899	0.00156977	0.0307674
U2OS	Erlotinib	26.3868	0.01	0.935204	0.973469	0.969697	0.030303	0.0367493	0.00114842
U2OS	Erlotinib	26.3868	0.0316	0.992992	0.976031	1	0.020202	0.0378977	0.000765611
U2OS	Erlotinib	26.3868	0.1	1.03386	0.977401	1	0	0.0378977	0
U2OS	Erlotinib	26.3868	0.316	0.985885	0.9665	1	0.030303	0.0378977	0.00114842
U2OS	Erlotinib	26.3868	1	1.06081	0.960207	1	0	0.0378977	0
U2OS	Erlotinib	26.3868	3.16	0.927906	0.9603	0.969697	0.040404	0.0367493	0.00153122
U2OS	Erlotinib	26.3868	10	0.636263	0.913186	0.757576	0.0909091	0.0287104	0.00344525
U2OS	Erlotinib	26.3868	31.6	0.545019	0.696665	0.79798	0.30303	0.0302416	0.0114842
U2OS	Etoposide	28.1602	0.0001	1	0.989341	1	0.010101	0.0355111	0.000358698
U2OS	Etoposide	28.1602	0.00100578	0.934374	0.990116	0.959596	0.010101	0.0340763	0.000358698
U2OS	Etoposide	28.1602	0.00317827	1.01669	0.987585	1	0	0.0355111	0
U2OS	Etoposide	28.1602	0.0100433	0.895085	0.992547	0.929293	0.010101	0.0330002	0.000358698
U2OS	Etoposide	28.1602	0.0317369	0.785193	0.989037	0.838384	0.010101	0.0297719	0.000358698
U2OS	Etoposide	28.1602	0.100289	0.523813	0.974765	0.616162	0.020202	0.0218806	0.000717396
U2OS	Etoposide	28.1602	0.316912	0.110402	0.951499	0.171717	0.0505051	0.00609786	0.00179349
U2OS	Etoposide	28.1602	1.00144	-0.0401321	0.959954	0	0.0505051	0	0.00179349
U2OS	Etoposide	28.1602	3.16456	-0.0126961	0.921802	0.020202	0.0808081	0.000717396	0.00286958
U2OS	Etoposide	28.1602	10	-0.155207	0.627796	0	0.373737	0	0.0132718
U2OS	Everolimus	28	0.0001	1	0.990813	1	0.010101	0.0357143	0.00036075
U2OS	Everolimus	28	0.00100578	0.653338	0.994025	0.727273	0.010101	0.025974	0.00036075
U2OS	Everolimus	28	0.00317827	0.758191	0.991863	0.818182	0.010101	0.0292208	0.00036075
U2OS	Everolimus	28	0.0100433	0.720544	0.991266	0.787879	0.010101	0.0281385	0.00036075
U2OS	Everolimus	28	0.0317369	0.652904	0.993608	0.727273	0.010101	0.025974	0.00036075
U2OS	Everolimus	28	0.100289	0.738485	0.992932	0.79798	0.010101	0.0284993	0.00036075
U2OS	Everolimus	28	0.316912	0.789837	0.994019	0.848485	0.010101	0.030303	0.00036075
U2OS	Everolimus	28	1.00144	0.598095	0.989121	0.676768	0.010101	0.0241703	0.00036075
U2OS	Everolimus	28	3.16456	0.524036	0.990493	0.616162	0.010101	0.0220058	0.00036075
U2OS	Everolimus	28	10	0.514759	0.983632	0.606061	0.020202	0.021645	0.000721501
U2OS	Flubendazole	26.3868	0.01	0.992644	0.981166	1	0.020202	0.0378977	0.000765611
U2OS	Flubendazole	26.3868	0.0316	0.999679	0.978007	1	0.020202	0.0378977	0.000765611
U2OS	Flubendazole	26.3868	0.1	0.89179	0.970849	0.939394	0.030303	0.0356009	0.00114842
U2OS	Flubendazole	26.3868	0.316	0.706215	0.950065	0.79798	0.0505051	0.0302416	0.00191403
U2OS	Flubendazole	26.3868	1	0.285996	0.766381	0.494949	0.232323	0.0187575	0.00880453
U2OS	Flubendazole	26.3868	3.16	0.110376	0.595429	0.40404	0.40404	0.0153122	0.0153122
U2OS	Flubendazole	26.3868	10	-0.0100202	0.515852	0.30303	0.484848	0.0114842	0.0183747
U2OS	Flubendazole	26.3868	31.6	-0.0370734	0.467643	0.313131	0.535354	0.011867	0.0202887
U2OS	Flumequine	26.3868	0.01	0.959299	0.979708	0.979798	0.020202	0.0371321	0.000765611
U2OS	Flumequine	26.3868	0.0316	1.01693	0.971466	1	0.010101	0.0378977	0.000382806
U2OS	Flumequine	26.3868	0.1	0.965907	0.980956	0.989899	0.020202	0.0375149	0.000765611
U2OS	Flumequine	26.3868	0.316	0.927959	0.976512	0.959596	0.020202	0.0363665	0.000765611
U2OS	Flumequine	26.3868	1	0.907037	0.971322	0.949495	0.030303	0.0359837	0.00114842
U2OS	Flumequine	26.3868	3.16	0.962256	0.973681	0.989899	0.030303	0.0375149	0.00114842
U2OS	Flumequine	26.3868	10	1.10502	0.977035	1	0	0.0378977	0
U2OS	Flumequine	26.3868	31.6	0.969445	0.97552	0.989899	0.020202	0.0375149	0.000765611
U2OS	Foretinib	26.3868	0.01	0.909479	0.966105	0.949495	0.030303	0.0359837	0.00114842
U2OS	Foretinib	26.3868	0.0316	0.790753	0.962985	0.858586	0.040404	0.0325385	0.00153122
U2OS	Foretinib	26.3868	0.1	0.766161	0.940556	0.848485	0.0606061	0.0321557	0.00229683
U2OS	Foretinib	26.3868	0.316	-0.0789638	0.688689	0.0606061	0.313131	0.00229683	0.011867
U2OS	Foretinib	26.3868	1	-0.198851	0.553393	0	0.454545	0	0.0172262
U2OS	Foretinib	26.3868	3.16	-0.830819	0.0154235	0	0.989899	0	0.0375149
U2OS	Foretinib	26.3868	10	-0.930443	0	0	1	0	0.0378977
U2OS	Foretinib	26.3868	31.6	-0.68233	0.0266561	0.030303	0.969697	0.00114842	0.0367493
U2OS	GSKJ1	26.3868	0.01	1.02512	0.979003	1	0	0.0378977	0
U2OS	GSKJ1	26.3868	0.0316	0.984683	0.981169	1	0.020202	0.0378977	0.000765611
U2OS	GSKJ1	26.3868	0.1	0.961872	0.980228	0.979798	0.020202	0.0371321	0.000765611
U2OS	GSKJ1	26.3868	0.316	1.05909	0.97644	1	0	0.0378977	0
U2OS	GSKJ1	26.3868	1	1.02089	0.98463	1	0	0.0378977	0
U2OS	GSKJ1	26.3868	3.16	0.995556	0.974484	1	0.020202	0.0378977	0.000765611
U2OS	GSKJ1	26.3868	10	1.01091	0.974813	1	0.010101	0.0378977	0.000382806
U2OS	GSKJ1	26.3868	31.6	0.82973	0.973706	0.888889	0.030303	0.0336869	0.00114842
U2OS	Honokiol	26.3868	0.01	1.03837	0.977552	1	0	0.0378977	0
U2OS	Honokiol	26.3868	0.0316	1.07415	0.973695	1	0	0.0378977	0
U2OS	Honokiol	26.3868	0.1	0.960364	0.977821	0.979798	0.020202	0.0371321	0.000765611
U2OS	Honokiol	26.3868	0.316	1.02553	0.983484	1	0	0.0378977	0
U2OS	Honokiol	26.3868	1	0.897136	0.977966	0.929293	0.020202	0.0352181	0.000765611
U2OS	Honokiol	26.3868	3.16	0.98131	0.978627	1	0.020202	0.0378977	0.000765611
U2OS	Honokiol	26.3868	10	0.94968	0.981048	0.969697	0.020202	0.0367493	0.000765611
U2OS	Honokiol	26.3868	31.6	0.773899	0.969277	0.838384	0.030303	0.0317729	0.00114842
U2OS	INK-128	28	0.0001	1	0.988245	1	0.010101	0.0357143	0.00036075
U2OS	INK-128	28	0.000318058	0.830785	0.987475	0.878788	0.010101	0.0313853	0.00036075
U2OS	INK-128	28	0.00100506	0.849447	0.988833	0.888889	0.010101	0.031746	0.00036075
U2OS	INK-128	28	0.003176	0.895751	0.98873	0.929293	0.010101	0.033189	0.00036075
U2OS	INK-128	28	0.0100362	0.726076	0.987436	0.787879	0.010101	0.0281385	0.00036075
U2OS	INK-128	28	0.0317143	0.483665	0.981988	0.575758	0.020202	0.0205628	0.000721501
U2OS	INK-128	28	0.100217	0.225947	0.965009	0.313131	0.040404	0.0111833	0.001443
U2OS	INK-128	28	0.316686	0.223373	0.950143	0.313131	0.0505051	0.0111833	0.00180375
U2OS	INK-128	28	1.00073	0.0973458	0.914565	0.171717	0.0808081	0.00613276	0.002886
U2OS	INK-128	28	3.1623	-0.0193334	0.854876	0.040404	0.141414	0.001443	0.00505051
U2OS	Ipatasertib	28	0.0001	1	0.98692	1	0.010101	0.0357143	0.00036075
U2OS	Ipatasertib	28	0.00100578	0.900471	0.989926	0.929293	0.010101	0.033189	0.00036075
U2OS	Ipatasertib	28	0.00317827	0.946141	0.986262	0.969697	0.020202	0.034632	0.000721501
U2OS	Ipatasertib	28	0.0100433	1.14211	0.986044	1	0	0.0357143	0
U2OS	Ipatasertib	28	0.0317369	0.981436	0.982776	1	0.020202	0.0357143	0.000721501
U2OS	Ipatasertib	28	0.100289	0.885408	0.986336	0.919192	0.010101	0.0328283	0.00036075
U2OS	Ipatasertib	28	0.316912	0.944678	0.987651	0.959596	0.010101	0.0342713	0.00036075
U2OS	Ipatasertib	28	1.00144	0.880392	0.986593	0.919192	0.010101	0.0328283	0.00036075
U2OS	Ipatasertib	28	3.16456	0.823669	0.976276	0.878788	0.020202	0.0313853	0.000721501
U2OS	Ipatasertib	28	10	0.548217	0.947263	0.656566	0.0505051	0.0234488	0.00180375
U2OS	JQ1	26.3868	0.01	1.03188	0.978786	1	0	0.0378977	0
U2OS	JQ1	26.3868	0.0316	1.09278	0.981741	1	0	0.0378977	0
U2OS	JQ1	26.3868	0.1	0.936772	0.9733	0.969697	0.030303	0.0367493	0.00114842
U2OS	JQ1	26.3868	0.316	0.713847	0.965009	0.79798	0.040404	0.0302416	0.00153122
U2OS	JQ1	26.3868	1	0.608409	0.933149	0.717172	0.0707071	0.0271792	0.00267964
U2OS	JQ1	26.3868	3.16	0.542734	0.911228	0.666667	0.0909091	0.0252652	0.00344525
U2OS	JQ1	26.3868	10	0.449321	0.871815	0.606061	0.131313	0.0229683	0.00497647
U2OS	JQ1	26.3868	31.6	0.284038	0.743179	0.505051	0.252525	0.0191403	0.00957014
U2OS	Luminespib	28	0.0001	1	0.988791	1	0.010101	0.0357143	0.00036075
U2OS	Luminespib	28	0.000100578	0.868671	0.990402	0.909091	0.010101	0.0324675	0.00036075
U2OS	Luminespib	28	0.000317827	0.87808	0.989542	0.909091	0.010101	0.0324675	0.00036075
U2OS	Luminespib	28	0.00100433	0.875657	0.988841	0.909091	0.010101	0.0324675	0.00036075
U2OS	Luminespib	28	0.00317369	0.808692	0.983027	0.868687	0.020202	0.0310245	0.000721501
U2OS	Luminespib	28	0.0100289	-0.00383978	0.843752	0.0707071	0.151515	0.00252525	0.00541126
U2OS	Luminespib	28	0.0316912	-0.330719	0.418879	0	0.616162	0	0.0220058
U2OS	Luminespib	28	0.100144	-0.364804	0.436073	0	0.616162	0	0.0220058
U2OS	Luminespib	28	0.316456	-0.238552	0.463847	0	0.545455	0	0.0194805
U2OS	Luminespib	28	1	-0.330584	0.442039	0	0.59596	0	0.0212843
U2OS	MG-132	26.3868	0.01	1.01588	0.972917	1	0.010101	0.0378977	0.000382806
U2OS	MG-132	26.3868	0.0316	1.00844	0.977198	1	0.010101	0.0378977	0.000382806
U2OS	MG-132	26.3868	0.1	0.929011	0.978908	0.959596	0.020202	0.0363665	0.000765611
U2OS	MG-132	26.3868	0.316	0.900347	0.974375	0.939394	0.030303	0.0356009	0.00114842
U2OS	MG-132	26.3868	1	0.524265	0.929207	0.646465	0.0707071	0.0244996	0.00267964
U2OS	MG-132	26.3868	3.16	-0.44195	0.225559	0	0.79798	0	0.0302416
U2OS	MG-132	26.3868	10	-0.884958	0.00176678	0	0.989899	0	0.0375149
U2OS	MG-132	26.3868	31.6	-0.930443	0	0	1	0	0.0378977
U2OS	MK1775	26.3868	0.01	1.1458	0.97819	1	0	0.0378977	0
U2OS	MK1775	26.3868	0.0316	1.03199	0.976606	1	0	0.0378977	0
U2OS	MK1775	26.3868	0.1	0.663913	0.948147	0.757576	0.0505051	0.0287104	0.00191403
U2OS	MK1775	26.3868	0.316	0.060985	0.724919	0.242424	0.272727	0.00918733	0.0103357
U2OS	MK1775	26.3868	1	-0.345901	0.294363	0	0.707071	0	0.0267964
U2OS	MK1775	26.3868	3.16	-0.55988	0.125384	0	0.89899	0	0.0340697
U2OS	MK1775	26.3868	10	-0.681435	0.0517046	0.030303	0.969697	0.00114842	0.0367493
U2OS	MK1775	26.3868	31.6	-0.761526	0.0225476	0.141414	0.989899	0.00535928	0.0375149
U2OS	Navitoclax	26.3868	0.01	0.981248	0.979553	1	0.020202	0.0378977	0.000765611
U2OS	Navitoclax	26.3868	0.0316	1.04379	0.982762	1	0	0.0378977	0
U2OS	Navitoclax	26.3868	0.1	0.940594	0.978074	0.969697	0.020202	0.0367493	0.000765611
U2OS	Navitoclax	26.3868	0.316	1.01789	0.97769	1	0.010101	0.0378977	0.000382806
U2OS	Navitoclax	26.3868	1	0.949537	0.978098	0.969697	0.020202	0.0367493	0.000765611
U2OS	Navitoclax	26.3868	3.16	0.939842	0.971655	0.969697	0.030303	0.0367493	0.00114842
U2OS	Navitoclax	26.3868	10	0.840944	0.946533	0.909091	0.0505051	0.0344525	0.00191403
U2OS	Navitoclax	26.3868	31.6	0.891033	0.886962	0.979798	0.111111	0.0371321	0.00421086
U2OS	Neratinib	28	0.0001	1	0.98429	1	0.010101	0.0357143	0.00036075
U2OS	Neratinib	28	0.000317827	0.803212	0.985307	0.858586	0.020202	0.0306638	0.000721501
U2OS	Neratinib	28	0.00100433	0.811683	0.986619	0.858586	0.010101	0.0306638	0.00036075
U2OS	Neratinib	28	0.00317369	0.866946	0.985136	0.909091	0.020202	0.0324675	0.000721501
U2OS	Neratinib	28	0.0100289	0.775661	0.985963	0.838384	0.020202	0.0299423	0.000721501
U2OS	Neratinib	28	0.0316912	0.727316	0.983851	0.79798	0.020202	0.0284993	0.000721501
U2OS	Neratinib	28	0.100144	0.637788	0.967996	0.727273	0.030303	0.025974	0.00108225
U2OS	Neratinib	28	0.316456	0.457305	0.932724	0.575758	0.0707071	0.0205628	0.00252525
U2OS	Neratinib	28	1	0.255447	0.87935	0.393939	0.121212	0.0140693	0.004329
U2OS	Neratinib	28	3.16	-0.534042	0.189099	0	0.868687	0	0.0310245
U2OS	Nicolsamide	26.3868	0.01	0.974592	0.980324	0.989899	0.020202	0.0375149	0.000765611
U2OS	Nicolsamide	26.3868	0.0316	1.0145	0.974973	1	0.010101	0.0378977	0.000382806
U2OS	Nicolsamide	26.3868	0.1	0.93412	0.978929	0.959596	0.020202	0.0363665	0.000765611
U2OS	Nicolsamide	26.3868	0.316	0.556943	0.94152	0.666667	0.0606061	0.0252652	0.00229683
U2OS	Nicolsamide	26.3868	1	-0.319405	0.329513	0	0.676768	0	0.025648
U2OS	Nicolsamide	26.3868	3.16	-0.722468	0.0376947	0.030303	0.979798	0.00114842	0.0371321
U2OS	Nicolsamide	26.3868	10	-0.810445	0.0137505	0	0.989899	0	0.0375149
U2OS	Nicolsamide	26.3868	31.6	-0.762744	0.0217915	0.131313	0.989899	0.00497647	0.0375149
U2OS	Nigericin	26.3868	0.01	0.856607	0.962666	0.909091	0.040404	0.0344525	0.00153122
U2OS	Nigericin	26.3868	0.0316	0.779658	0.957314	0.848485	0.040404	0.0321557	0.00153122
U2OS	Nigericin	26.3868	0.1	0.777376	0.902715	0.878788	0.10101	0.0333041	0.00382806
U2OS	Nigericin	26.3868	0.316	0.484093	0.828561	0.656566	0.171717	0.0248824	0.00650769
U2OS	Nigericin	26.3868	1	0.276922	0.624508	0.575758	0.373737	0.0218199	0.0141638
U2OS	Nigericin	26.3868	3.16	0.287393	0.661196	0.565657	0.343434	0.0214371	0.0130154
U2OS	Nigericin	26.3868	10	0.15458	0.684814	0.383838	0.313131	0.0145466	0.011867
U2OS	Nigericin	26.3868	31.6	-0.105851	0.448895	0.232323	0.555556	0.00880453	0.0210543
U2OS	Nilotinib	26.3868	0.01	1.07204	0.984307	1	0	0.0378977	0
U2OS	Nilotinib	26.3868	0.0316	1.11322	0.985885	1	0	0.0378977	0
U2OS	Nilotinib	26.3868	0.1	0.976821	0.980303	0.989899	0.020202	0.0375149	0.000765611
U2OS	Nilotinib	26.3868	0.316	0.928028	0.980356	0.959596	0.020202	0.0363665	0.000765611
U2OS	Nilotinib	26.3868	1	0.955306	0.971959	0.979798	0.030303	0.0371321	0.00114842
U2OS	Nilotinib	26.3868	3.16	0.584825	0.920024	0.707071	0.0808081	0.0267964	0.00306244
U2OS	Nilotinib	26.3868	10	-0.184271	0.530261	0.010101	0.464646	0.000382806	0.0176091
U2OS	Nilotinib	26.3868	31.6	-0.874592	0.00617284	0	0.989899	0	0.0375149
U2OS	Olaparib	28.1602	0.0001	1	0.990937	1	0.010101	0.0355111	0.000358698
U2OS	Olaparib	28.1602	0.00100578	1.02795	0.99166	1	0	0.0355111	0
U2OS	Olaparib	28.1602	0.00317827	0.939813	0.988091	0.959596	0.010101	0.0340763	0.000358698
U2OS	Olaparib	28.1602	0.0100433	1.03098	0.988535	1	0	0.0355111	0
U2OS	Olaparib	28.1602	0.0317369	1.0207	0.992039	1	0	0.0355111	0
U2OS	Olaparib	28.1602	0.100289	0.964152	0.990199	0.979798	0.010101	0.0347937	0.000358698
U2OS	Olaparib	28.1602	0.316912	0.956394	0.98909	0.969697	0.010101	0.034435	0.000358698
U2OS	Olaparib	28.1602	1.00144	0.921595	0.987051	0.949495	0.010101	0.0337176	0.000358698
U2OS	Olaparib	28.1602	3.16456	0.849549	0.981977	0.89899	0.020202	0.0319241	0.000717396
U2OS	Olaparib	28.1602	10	0.511118	0.959906	0.616162	0.040404	0.0218806	0.00143479
U2OS	Ouabain	26.3868	0.01	0.661052	0.976575	0.737374	0.020202	0.0279448	0.000765611
U2OS	Ouabain	26.3868	0.0316	0.148217	0.763337	0.323232	0.232323	0.0122498	0.00880453
U2OS	Ouabain	26.3868	0.1	-0.420473	0.248861	0	0.777778	0	0.029476
U2OS	Ouabain	26.3868	0.316	-0.553815	0.164945	0	0.888889	0	0.0336869
U2OS	Ouabain	26.3868	1	-0.569452	0.149186	0	0.89899	0	0.0340697
U2OS	Ouabain	26.3868	3.16	-0.600062	0.142263	0	0.919192	0	0.0348353
U2OS	Ouabain	26.3868	10	-0.579415	0.160703	0	0.89899	0	0.0340697
U2OS	Ouabain	26.3868	31.6	-0.62878	0.141383	0	0.929293	0	0.0352181
U2OS	Palbociclib	28.1602	0.0001	1	0.989741	1	0.010101	0.0355111	0.000358698
U2OS	Palbociclib	28.1602	0.000317827	1.08437	0.992166	1	0	0.0355111	0
U2OS	Palbociclib	28.1602	0.00100433	0.975418	0.991524	0.989899	0.010101	0.0351524	0.000358698
U2OS	Palbociclib	28.1602	0.00317369	0.904393	0.989688	0.929293	0.010101	0.0330002	0.000358698
U2OS	Palbociclib	28.1602	0.0100289	0.841064	0.989359	0.888889	0.010101	0.0315654	0.000358698
U2OS	Palbociclib	28.1602	0.0316912	0.721083	0.989426	0.787879	0.010101	0.0279784	0.000358698
U2OS	Palbociclib	28.1602	0.100144	0.768573	0.983964	0.828283	0.010101	0.0294132	0.000358698
U2OS	Palbociclib	28.1602	0.316456	0.639321	0.988007	0.717172	0.010101	0.0254676	0.000358698
U2OS	Palbociclib	28.1602	1	0.524674	0.987258	0.616162	0.010101	0.0218806	0.000358698
U2OS	Palbociclib	28.1602	3.16	0.397817	0.972059	0.494949	0.030303	0.0175762	0.00107609
U2OS	Panobinostat	26.3868	0.01	1.03796	0.982744	1	0	0.0378977	0
U2OS	Panobinostat	26.3868	0.0316	1.05414	0.983552	1	0	0.0378977	0
U2OS	Panobinostat	26.3868	0.1	0.794342	0.978999	0.848485	0.020202	0.0321557	0.000765611
U2OS	Panobinostat	26.3868	0.316	0.609858	0.933188	0.717172	0.0606061	0.0271792	0.00229683
U2OS	Panobinostat	26.3868	1	0.00935039	0.684943	0.191919	0.313131	0.0072733	0.011867
U2OS	Panobinostat	26.3868	3.16	-0.450321	0.270568	0	0.777778	0	0.029476
U2OS	Panobinostat	26.3868	10	-0.678817	0.0582751	0.040404	0.969697	0.00153122	0.0367493
U2OS	Panobinostat	26.3868	31.6	-0.831301	0.00905892	0	0.989899	0	0.0375149
U2OS	Pazopanib	26.3868	0.01	0.994752	0.980168	1	0.020202	0.0378977	0.000765611
U2OS	Pazopanib	26.3868	0.0316	1.03704	0.986005	1	0	0.0378977	0
U2OS	Pazopanib	26.3868	0.1	1.07267	0.979523	1	0	0.0378977	0
U2OS	Pazopanib	26.3868	0.316	1.00009	0.977874	1	0.020202	0.0378977	0.000765611
U2OS	Pazopanib	26.3868	1	1.04163	0.978552	1	0	0.0378977	0
U2OS	Pazopanib	26.3868	3.16	0.914966	0.97758	0.949495	0.020202	0.0359837	0.000765611
U2OS	Pazopanib	26.3868	10	0.679895	0.916951	0.787879	0.0808081	0.0298588	0.00306244
U2OS	Pazopanib	26.3868	31.6	0.431074	0.762805	0.646465	0.232323	0.0244996	0.00880453
U2OS	PF-4708671	28	0.0001	1	0.990886	1	0.010101	0.0357143	0.00036075
U2OS	PF-4708671	28	0.00100578	1.06144	0.988356	1	0	0.0357143	0
U2OS	PF-4708671	28	0.00317827	0.948287	0.98849	0.969697	0.010101	0.034632	0.00036075
U2OS	PF-4708671	28	0.0100433	1.0425	0.987525	1	0	0.0357143	0
U2OS	PF-4708671	28	0.0317369	1.02048	0.98806	1	0	0.0357143	0
U2OS	PF-4708671	28	0.100289	0.89563	0.987779	0.929293	0.010101	0.033189	0.00036075
U2OS	PF-4708671	28	0.316912	1.0011	0.986402	1	0.010101	0.0357143	0.00036075
U2OS	PF-4708671	28	1.00144	0.841901	0.992407	0.888889	0.010101	0.031746	0.00036075
U2OS	PF-4708671	28	3.16456	0.943098	0.988814	0.959596	0.010101	0.0342713	0.00036075
U2OS	PF-4708671	28	10	0.734392	0.980416	0.808081	0.020202	0.02886	0.000721501
U2OS	Pictilisib	28	0.0001	1	0.987073	1	0.010101	0.0357143	0.00036075
U2OS	Pictilisib	28	0.00100578	1.02478	0.988381	1	0	0.0357143	0
U2OS	Pictilisib	28	0.00317827	0.94795	0.988838	0.969697	0.010101	0.034632	0.00036075
U2OS	Pictilisib	28	0.0100433	0.952616	0.98498	0.969697	0.010101	0.034632	0.00036075
U2OS	Pictilisib	28	0.0317369	0.837479	0.984944	0.888889	0.020202	0.031746	0.000721501
U2OS	Pictilisib	28	0.100289	0.871664	0.975339	0.919192	0.030303	0.0328283	0.00108225
U2OS	Pictilisib	28	0.316912	0.84228	0.960174	0.89899	0.040404	0.0321068	0.001443
U2OS	Pictilisib	28	1.00144	0.627755	0.936356	0.737374	0.0606061	0.0263348	0.0021645
U2OS	Pictilisib	28	3.16456	0.306338	0.843902	0.464646	0.151515	0.0165945	0.00541126
U2OS	Pictilisib	28	10	0.454978	0.854189	0.616162	0.141414	0.0220058	0.00505051
U2OS	RITA	26.3868	0.001	0.930738	0.979442	0.959596	0.020202	0.0363665	0.000765611
U2OS	RITA	26.3868	0.00316	0.876462	0.977101	0.919192	0.020202	0.0348353	0.000765611
U2OS	RITA	26.3868	0.01	0.728686	0.947619	0.818182	0.0505051	0.0310072	0.00191403
U2OS	RITA	26.3868	0.0316	0.430669	0.808942	0.616162	0.191919	0.0233511	0.0072733
U2OS	RITA	26.3868	0.1	0.354972	0.75012	0.575758	0.252525	0.0218199	0.00957014
U2OS	RITA	26.3868	0.316	0.0645558	0.606474	0.333333	0.393939	0.0126326	0.0149294
U2OS	RITA	26.3868	1	-0.0475458	0.505412	0.262626	0.494949	0.00995294	0.0187575
U2OS	RITA	26.3868	3.16	-0.154992	0.3962	0.20202	0.606061	0.00765611	0.0229683
U2OS	RITA	26.3868	10	-0.46056	0.339749	0	0.737374	0	0.0279448
U2OS	RITA	26.3868	31.6	-0.426701	0.33963	0	0.727273	0	0.027562
U2OS	RSL3	26.3868	0.01	1.04714	0.982645	1	0	0.0378977	0
U2OS	RSL3	26.3868	0.0316	0.959937	0.975905	0.979798	0.020202	0.0371321	0.000765611
U2OS	RSL3	26.3868	0.1	0.976642	0.976972	0.989899	0.020202	0.0375149	0.000765611
U2OS	RSL3	26.3868	0.316	0.999007	0.974321	1	0.020202	0.0378977	0.000765611
U2OS	RSL3	26.3868	1	0.791883	0.956112	0.858586	0.040404	0.0325385	0.00153122
U2OS	RSL3	26.3868	3.16	-0.132525	0.565702	0.0707071	0.434343	0.00267964	0.0164606
U2OS	RSL3	26.3868	10	-0.646463	0.0830635	0	0.949495	0	0.0359837
U2OS	RSL3	26.3868	31.6	-0.916376	0.00106496	0	1	0	0.0378977
U2OS	Sabutoclax	26.3868	0.01	0.995441	0.978807	1	0.020202	0.0378977	0.000765611
U2OS	Sabutoclax	26.3868	0.0316	0.970638	0.982722	0.989899	0.020202	0.0375149	0.000765611
U2OS	Sabutoclax	26.3868	0.1	1.11822	0.981823	1	0	0.0378977	0
U2OS	Sabutoclax	26.3868	0.316	0.843793	0.974547	0.89899	0.030303	0.0340697	0.00114842
U2OS	Sabutoclax	26.3868	1	0.770038	0.981576	0.838384	0.020202	0.0317729	0.000765611
U2OS	Sabutoclax	26.3868	3.16	0.532992	0.935979	0.646465	0.0606061	0.0244996	0.00229683
U2OS	Sabutoclax	26.3868	10	0.174578	0.877955	0.292929	0.121212	0.0111014	0.00459367
U2OS	Sabutoclax	26.3868	31.6	-0.0541429	0.68116	0.111111	0.323232	0.00421086	0.0122498
U2OS	Salinomycin	26.3868	0.01	1.06936	0.981528	1	0	0.0378977	0
U2OS	Salinomycin	26.3868	0.0316	0.99161	0.975352	1	0.020202	0.0378977	0.000765611
U2OS	Salinomycin	26.3868	0.1	0.81415	0.977463	0.868687	0.020202	0.0329213	0.000765611
U2OS	Salinomycin	26.3868	0.316	0.769528	0.955033	0.848485	0.0505051	0.0321557	0.00191403
U2OS	Salinomycin	26.3868	1	0.630289	0.899403	0.757576	0.10101	0.0287104	0.00382806
U2OS	Salinomycin	26.3868	3.16	0.405257	0.725063	0.646465	0.272727	0.0244996	0.0103357
U2OS	Salinomycin	26.3868	10	0.315705	0.722303	0.555556	0.282828	0.0210543	0.0107186
U2OS	Salinomycin	26.3868	31.6	-0.253253	0.322212	0.121212	0.676768	0.00459367	0.025648
U2OS	Saracatinib	28.1602	0.0001	1	0.988138	1	0.010101	0.0355111	0.000358698
U2OS	Saracatinib	28.1602	0.00100578	1.02484	0.989179	1	0	0.0355111	0
U2OS	Saracatinib	28.1602	0.00317827	1.04434	0.98932	1	0	0.0355111	0
U2OS	Saracatinib	28.1602	0.0100433	1.00225	0.986573	1	0.010101	0.0355111	0.000358698
U2OS	Saracatinib	28.1602	0.0317369	0.976742	0.98589	0.989899	0.010101	0.0351524	0.000358698
U2OS	Saracatinib	28.1602	0.100289	0.978113	0.979819	0.989899	0.020202	0.0351524	0.000717396
U2OS	Saracatinib	28.1602	0.316912	0.822649	0.965317	0.878788	0.030303	0.0312067	0.00107609
U2OS	Saracatinib	28.1602	1.00144	0.607872	0.928685	0.717172	0.0707071	0.0254676	0.00251089
U2OS	Saracatinib	28.1602	3.16456	0.528241	0.915211	0.656566	0.0808081	0.0233154	0.00286958
U2OS	Saracatinib	28.1602	10	0.204909	0.833362	0.353535	0.161616	0.0125544	0.00573917
U2OS	SB743921	26.3868	3.16e-06	0.20783	0.85668	0.343434	0.141414	0.0130154	0.00535928
U2OS	SB743921	26.3868	3.16e-05	0.210182	0.850995	0.353535	0.151515	0.0133982	0.00574208
U2OS	SB743921	26.3868	0.000316	0.189015	0.848134	0.333333	0.151515	0.0126326	0.00574208
U2OS	SB743921	26.3868	0.00316	0.204907	0.85491	0.343434	0.141414	0.0130154	0.00535928
U2OS	SB743921	26.3868	0.01	-0.164664	0.757882	0	0.272727	0	0.0103357
U2OS	SB743921	26.3868	0.0316	0.0886429	0.808193	0.222222	0.191919	0.00842172	0.0072733
U2OS	SB743921	26.3868	0.1	-0.221945	0.763652	0	0.282828	0	0.0107186
U2OS	SB743921	26.3868	0.316	0.083714	0.827331	0.20202	0.171717	0.00765611	0.00650769
U2OS	SB743921	26.3868	1	-0.165622	0.781875	0	0.252525	0	0.00957014
U2OS	SB743921	26.3868	3.16	-0.182103	0.436257	0.111111	0.565657	0.00421086	0.0214371
U2OS	SB743921	26.3868	10	-0.94483	0.0037037	0	1	0	0.0378977
U2OS	SB743921	26.3868	31.6	-0.882555	0.000512821	0	0.989899	0	0.0375149
U2OS	Serdementan	26.3868	0.01	0.958401	0.971142	0.979798	0.030303	0.0371321	0.00114842
U2OS	Serdementan	26.3868	0.0316	0.883935	0.973267	0.929293	0.030303	0.0352181	0.00114842
U2OS	Serdementan	26.3868	0.1	0.71074	0.967374	0.787879	0.030303	0.0298588	0.00114842
U2OS	Serdementan	26.3868	0.316	0.529512	0.950465	0.636364	0.0505051	0.0241167	0.00191403
U2OS	Serdementan	26.3868	1	0.255216	0.904251	0.373737	0.0909091	0.0141638	0.00344525
U2OS	Serdementan	26.3868	3.16	0.00111108	0.687122	0.181818	0.313131	0.0068905	0.011867
U2OS	Serdementan	26.3868	10	-0.740889	0.0223727	0.262626	0.989899	0.00995294	0.0375149
U2OS	Serdementan	26.3868	31.6	-0.893104	0.00277072	0	1	0	0.0378977
U2OS	SGI-1027	26.3868	0.01	0.951976	0.974664	0.979798	0.030303	0.0371321	0.00114842
U2OS	SGI-1027	26.3868	0.0316	1.01776	0.977223	1	0.010101	0.0378977	0.000382806
U2OS	SGI-1027	26.3868	0.1	0.931649	0.980076	0.959596	0.020202	0.0363665	0.000765611
U2OS	SGI-1027	26.3868	0.316	0.947956	0.974513	0.969697	0.020202	0.0367493	0.000765611
U2OS	SGI-1027	26.3868	1	0.642049	0.87014	0.787879	0.131313	0.0298588	0.00497647
U2OS	SGI-1027	26.3868	3.16	-0.650776	0.0650918	0.030303	0.959596	0.00114842	0.0363665
U2OS	SGI-1027	26.3868	10	-0.88041	0.00114967	0	0.989899	0	0.0375149
U2OS	SGI-1027	26.3868	31.6	-0.716772	0.0225596	0.0606061	0.979798	0.00229683	0.0371321
U2OS	SMER28	26.3868	0.01	1.02798	0.977471	1	0	0.0378977	0
U2OS	SMER28	26.3868	0.0316	1.08526	0.976982	1	0	0.0378977	0
U2OS	SMER28	26.3868	0.1	0.962334	0.980469	0.979798	0.020202	0.0371321	0.000765611
U2OS	SMER28	26.3868	0.316	1.0244	0.978826	1	0	0.0378977	0
U2OS	SMER28	26.3868	1	1.0174	0.982055	1	0	0.0378977	0
U2OS	SMER28	26.3868	3.16	0.99171	0.974696	1	0.020202	0.0378977	0.000765611
U2OS	SMER28	26.3868	10	0.909119	0.973012	0.949495	0.030303	0.0359837	0.00114842
U2OS	SMER28	26.3868	31.6	0.866158	0.976628	0.909091	0.020202	0.0344525	0.000765611
U2OS	TAE648	26.3868	0.01	0.945493	0.974573	0.969697	0.020202	0.0367493	0.000765611
U2OS	TAE648	26.3868	0.0316	0.999966	0.96849	1	0.020202	0.0378977	0.000765611
U2OS	TAE648	26.3868	0.1	0.894574	0.96106	0.939394	0.040404	0.0356009	0.00153122
U2OS	TAE648	26.3868	0.316	0.599039	0.899692	0.727273	0.10101	0.027562	0.00382806
U2OS	TAE648	26.3868	1	-0.0921569	0.549119	0.151515	0.454545	0.00574208	0.0172262
U2OS	TAE648	26.3868	3.16	-0.741846	0.0327038	0	0.979798	0	0.0371321
U2OS	TAE648	26.3868	10	-0.832916	0.0145476	0	0.989899	0	0.0375149
U2OS	TAE648	26.3868	31.6	-0.869864	0.00554844	0	0.989899	0	0.0375149
U2OS	Taselisib	28	0.0001	1	0.986542	1	0.010101	0.0357143	0.00036075
U2OS	Taselisib	28	0.00100578	1.00375	0.986654	1	0.010101	0.0357143	0.00036075
U2OS	Taselisib	28	0.00317827	0.924043	0.98333	0.949495	0.010101	0.0339105	0.00036075
U2OS	Taselisib	28	0.0100433	0.852419	0.978907	0.89899	0.020202	0.0321068	0.000721501
U2OS	Taselisib	28	0.0317369	0.764715	0.972743	0.838384	0.030303	0.0299423	0.00108225
U2OS	Taselisib	28	0.100289	0.830118	0.96361	0.888889	0.040404	0.031746	0.001443
U2OS	Taselisib	28	0.316912	0.690155	0.952188	0.777778	0.0505051	0.0277778	0.00180375
U2OS	Taselisib	28	1.00144	0.668788	0.958937	0.757576	0.040404	0.0270563	0.001443
U2OS	Taselisib	28	3.16456	0.603872	0.937396	0.707071	0.0606061	0.0252525	0.0021645
U2OS	Taselisib	28	10	0.388782	0.856185	0.545455	0.141414	0.0194805	0.00505051
U2OS	Taxol	28.1602	0.0001	1	0.990448	1	0.010101	0.0355111	0.000358698
U2OS	Taxol	28.1602	0.000100578	1.13485	0.991141	1	0	0.0355111	0
U2OS	Taxol	28.1602	0.000317827	1.19694	0.990696	1	0	0.0355111	0
U2OS	Taxol	28.1602	0.00100433	1.22901	0.991124	1	0	0.0355111	0
U2OS	Taxol	28.1602	0.00317369	1.14323	0.987829	1	0	0.0355111	0
U2OS	Taxol	28.1602	0.0100289	1.06103	0.979874	1	0	0.0355111	0
U2OS	Taxol	28.1602	0.0316912	0.813442	0.89733	0.909091	0.10101	0.0322828	0.00358698
U2OS	Taxol	28.1602	0.100144	0.461327	0.759302	0.676768	0.242424	0.0240328	0.00860875
U2OS	Taxol	28.1602	0.316456	0.21068	0.591028	0.525253	0.40404	0.0186523	0.0143479
U2OS	Taxol	28.1602	1	0.087729	0.440413	0.515152	0.555556	0.0182936	0.0197284
U2OS	Temozolamide	26.3868	0.01	0.992457	0.982122	1	0.020202	0.0378977	0.000765611
U2OS	Temozolamide	26.3868	0.0316	1.07242	0.982333	1	0	0.0378977	0
U2OS	Temozolamide	26.3868	0.1	0.975202	0.980686	0.989899	0.020202	0.0375149	0.000765611
U2OS	Temozolamide	26.3868	0.316	1.0483	0.976504	1	0	0.0378977	0
U2OS	Temozolamide	26.3868	1	0.983924	0.97454	1	0.020202	0.0378977	0.000765611
U2OS	Temozolamide	26.3868	3.16	0.893775	0.978096	0.929293	0.020202	0.0352181	0.000765611
U2OS	Temozolamide	26.3868	10	0.953673	0.979534	0.979798	0.020202	0.0371321	0.000765611
U2OS	Temozolamide	26.3868	31.6	1.01824	0.975492	1	0.010101	0.0378977	0.000382806
U2OS	TGX221	28	0.0001	1	0.985005	1	0.010101	0.0357143	0.00036075
U2OS	TGX221	28	0.00100578	1.10231	0.988329	1	0	0.0357143	0
U2OS	TGX221	28	0.00317827	1.05599	0.9859	1	0	0.0357143	0
U2OS	TGX221	28	0.0100433	1.03566	0.988428	1	0	0.0357143	0
U2OS	TGX221	28	0.0317369	1.01832	0.985975	1	0	0.0357143	0
U2OS	TGX221	28	0.100289	0.940023	0.987723	0.959596	0.010101	0.0342713	0.00036075
U2OS	TGX221	28	0.316912	1.02117	0.989596	1	0	0.0357143	0
U2OS	TGX221	28	1.00144	0.954804	0.985786	0.969697	0.010101	0.034632	0.00036075
U2OS	TGX221	28	3.16456	1.08295	0.9855	1	0	0.0357143	0
U2OS	TGX221	28	10	1.00016	0.977211	1	0.020202	0.0357143	0.000721501
U2OS	TH287	26.3868	0.01	0.95585	0.973375	0.979798	0.030303	0.0371321	0.00114842
U2OS	TH287	26.3868	0.0316	0.997095	0.98084	1	0.010101	0.0378977	0.000382806
U2OS	TH287	26.3868	0.1	0.989907	0.975498	1	0.020202	0.0378977	0.000765611
U2OS	TH287	26.3868	0.316	0.785981	0.952969	0.858586	0.0505051	0.0325385	0.00191403
U2OS	TH287	26.3868	1	0.278491	0.787081	0.464646	0.212121	0.0176091	0.00803892
U2OS	TH287	26.3868	3.16	0.0764083	0.53381	0.40404	0.464646	0.0153122	0.0176091
U2OS	TH287	26.3868	10	-0.106151	0.383196	0.30303	0.616162	0.0114842	0.0233511
U2OS	TH287	26.3868	31.6	-0.187172	0.476238	0.0606061	0.525253	0.00229683	0.0199059
U2OS	Tivantinib	28.1602	0.0001	1	0.992138	1	0.010101	0.0355111	0.000358698
U2OS	Tivantinib	28.1602	0.00100578	0.949703	0.989878	0.969697	0.010101	0.034435	0.000358698
U2OS	Tivantinib	28.1602	0.00317827	1.03214	0.991013	1	0	0.0355111	0
U2OS	Tivantinib	28.1602	0.0100433	0.977464	0.985891	0.989899	0.010101	0.0351524	0.000358698
U2OS	Tivantinib	28.1602	0.0317369	0.860494	0.98827	0.89899	0.010101	0.0319241	0.000358698
U2OS	Tivantinib	28.1602	0.100289	0.59773	0.974979	0.686869	0.020202	0.0243915	0.000717396
U2OS	Tivantinib	28.1602	0.316912	0.298852	0.844435	0.454545	0.151515	0.0161414	0.00538047
U2OS	Tivantinib	28.1602	1.00144	0.0489551	0.613304	0.30303	0.383838	0.0107609	0.0136305
U2OS	Tivantinib	28.1602	3.16456	-0.106622	0.682519	0.020202	0.313131	0.000717396	0.0111196
U2OS	Tivantinib	28.1602	10	-0.300002	0.480813	0	0.555556	0	0.0197284
U2OS	Tivozanib	26.3868	0.01	0.857125	0.977164	0.89899	0.020202	0.0340697	0.000765611
U2OS	Tivozanib	26.3868	0.0316	1.17316	0.98152	1	0	0.0378977	0
U2OS	Tivozanib	26.3868	0.1	1.04937	0.979725	1	0	0.0378977	0
U2OS	Tivozanib	26.3868	0.316	1.02847	0.976594	1	0	0.0378977	0
U2OS	Tivozanib	26.3868	1	0.812477	0.977248	0.868687	0.020202	0.0329213	0.000765611
U2OS	Tivozanib	26.3868	3.16	0.681063	0.94935	0.777778	0.0505051	0.029476	0.00191403
U2OS	Tivozanib	26.3868	10	-0.421435	0.228956	0	0.787879	0	0.0298588
U2OS	Tivozanib	26.3868	31.6	-0.822584	0.0182929	0	0.989899	0	0.0375149
U2OS	Topotecan	28	0.0001	1	0.982803	1	0.010101	0.0357143	0.00036075
U2OS	Topotecan	28	0.00100578	1.09029	0.985382	1	0	0.0357143	0
U2OS	Topotecan	28	0.00317827	0.97903	0.984936	0.989899	0.010101	0.0353535	0.00036075
U2OS	Topotecan	28	0.0100433	0.698008	0.977729	0.777778	0.020202	0.0277778	0.000721501
U2OS	Topotecan	28	0.0317369	0.104745	0.940187	0.171717	0.0606061	0.00613276	0.0021645
U2OS	Topotecan	28	0.100289	0.139649	0.962815	0.212121	0.040404	0.00757576	0.001443
U2OS	Topotecan	28	0.316912	0.0543341	0.922904	0.121212	0.0808081	0.004329	0.002886
U2OS	Topotecan	28	1.00144	-0.0439601	0.846203	0.010101	0.151515	0.00036075	0.00541126
U2OS	Topotecan	28	3.16456	-0.147152	0.674771	0	0.333333	0	0.0119048
U2OS	Topotecan	28	10	-0.294563	0.443974	0	0.585859	0	0.0209235
U2OS	Torin 1	26.3868	0.01	1.01556	0.976625	1	0.010101	0.0378977	0.000382806
U2OS	Torin 1	26.3868	0.0316	0.896209	0.976399	0.929293	0.020202	0.0352181	0.000765611
U2OS	Torin 1	26.3868	0.1	0.74932	0.965762	0.818182	0.030303	0.0310072	0.00114842
U2OS	Torin 1	26.3868	0.316	0.52459	0.954114	0.636364	0.0505051	0.0241167	0.00191403
U2OS	Torin 1	26.3868	1	0.403885	0.937192	0.515152	0.0606061	0.0195231	0.00229683
U2OS	Torin 1	26.3868	3.16	0.275298	0.916592	0.393939	0.0808081	0.0149294	0.00306244
U2OS	Torin 1	26.3868	10	0.146881	0.894613	0.252525	0.10101	0.00957014	0.00382806
U2OS	Torin 1	26.3868	31.6	0.113931	0.79214	0.272727	0.212121	0.0103357	0.00803892
U2OS	Torin2	28	0.0001	1	0.98623	1	0.010101	0.0357143	0.00036075
U2OS	Torin2	28	0.000100578	0.795309	0.98816	0.848485	0.010101	0.030303	0.00036075
U2OS	Torin2	28	0.000317827	0.853803	0.984845	0.89899	0.020202	0.0321068	0.000721501
U2OS	Torin2	28	0.00100433	0.924404	0.985674	0.949495	0.010101	0.0339105	0.00036075
U2OS	Torin2	28	0.00317369	0.825797	0.987562	0.868687	0.010101	0.0310245	0.00036075
U2OS	Torin2	28	0.0100289	0.841474	0.988164	0.888889	0.010101	0.031746	0.00036075
U2OS	Torin2	28	0.0316912	0.850491	0.989387	0.888889	0.010101	0.031746	0.00036075
U2OS	Torin2	28	0.100144	0.831671	0.986778	0.878788	0.010101	0.0313853	0.00036075
U2OS	Torin2	28	0.316456	0.915852	0.985011	0.949495	0.020202	0.0339105	0.000721501
U2OS	Torin2	28	1	0.522509	0.971095	0.626263	0.030303	0.0223665	0.00108225
U2OS	Trametinib	28.1602	0.0001	1	0.991479	1	0.010101	0.0355111	0.000358698
U2OS	Trametinib	28.1602	0.000100578	0.839376	0.97828	0.888889	0.020202	0.0315654	0.000717396
U2OS	Trametinib	28.1602	0.000317827	0.677132	0.974274	0.757576	0.020202	0.0269023	0.000717396
U2OS	Trametinib	28.1602	0.00100433	0.695852	0.964919	0.777778	0.030303	0.0276197	0.00107609
U2OS	Trametinib	28.1602	0.00317369	0.568843	0.95058	0.676768	0.0505051	0.0240328	0.00179349
U2OS	Trametinib	28.1602	0.0100289	0.582057	0.914546	0.707071	0.0909091	0.0251089	0.00322828
U2OS	Trametinib	28.1602	0.0316912	0.319148	0.731721	0.555556	0.272727	0.0197284	0.00968484
U2OS	Trametinib	28.1602	0.100144	0.0761007	0.524141	0.414141	0.474747	0.0147066	0.0168588
U2OS	Trametinib	28.1602	0.316456	0.0523588	0.44175	0.464646	0.555556	0.0165001	0.0197284
U2OS	Trametinib	28.1602	1	0.0401957	0.466319	0.424242	0.535354	0.0150653	0.019011
U2OS	Triptolide	20.6	3.16e-06	1.03055	0.981194	1	0	0.0485437	0
U2OS	Triptolide	20.6	3.16e-05	1.01261	0.979289	1	0.010101	0.0485437	0.00049034
U2OS	Triptolide	20.6	0.000316	0.928031	0.978844	0.959596	0.020202	0.0465823	0.000980681
U2OS	Triptolide	20.6	0.00316	0.632896	0.957357	0.727273	0.040404	0.0353045	0.00196136
U2OS	Triptolide	20.6	0.0316	-0.196621	0.179664	0.505051	0.818182	0.024517	0.0397176
U2OS	Triptolide	20.6	0.316	-0.248577	0.15527	0.494949	0.848485	0.0240267	0.0411886
U2OS	Triptolide	20.6	3.16	-0.266692	0.153944	0.464646	0.848485	0.0225557	0.0411886
U2OS	Triptolide	20.6	31.6	-0.258264	0.158649	0.444444	0.838384	0.021575	0.0406982
U2OS	TW-37	26.3868	0.01	0.957598	0.978014	0.979798	0.020202	0.0371321	0.000765611
U2OS	TW-37	26.3868	0.0316	0.935351	0.982195	0.959596	0.020202	0.0363665	0.000765611
U2OS	TW-37	26.3868	0.1	1.05116	0.975528	1	0	0.0378977	0
U2OS	TW-37	26.3868	0.316	0.980168	0.976781	1	0.020202	0.0378977	0.000765611
U2OS	TW-37	26.3868	1	0.924219	0.975904	0.959596	0.030303	0.0363665	0.00114842
U2OS	TW-37	26.3868	3.16	0.860946	0.972508	0.909091	0.030303	0.0344525	0.00114842
U2OS	TW-37	26.3868	10	0.795117	0.965897	0.858586	0.030303	0.0325385	0.00114842
U2OS	TW-37	26.3868	31.6	0.485213	0.908275	0.616162	0.0909091	0.0233511	0.00344525
U2OS	Valinomycin	28.1602	0.0001	1	0.990428	1	0.010101	0.0355111	0.000358698
U2OS	Valinomycin	28.1602	0.00100578	1.01746	0.992861	1	0	0.0355111	0
U2OS	Valinomycin	28.1602	0.00317827	0.985666	0.990928	0.989899	0.010101	0.0351524	0.000358698
U2OS	Valinomycin	28.1602	0.0100433	0.171179	0.87385	0.292929	0.121212	0.0104022	0.00430438
U2OS	Valinomycin	28.1602	0.0317369	0.47241	0.932817	0.59596	0.0707071	0.0211632	0.00251089
U2OS	Valinomycin	28.1602	0.100289	-0.0546958	0.685397	0.10101	0.313131	0.00358698	0.0111196
U2OS	Valinomycin	28.1602	0.316912	0.043791	0.736603	0.212121	0.262626	0.00753266	0.00932615
U2OS	Valinomycin	28.1602	1.00144	-0.0358197	0.674819	0.131313	0.323232	0.00466307	0.0114783
U2OS	Valinomycin	28.1602	3.16456	-0.0823428	0.552684	0.161616	0.444444	0.00573917	0.0157827
U2OS	Valinomycin	28.1602	10	-0.225218	0.384278	0.0909091	0.616162	0.00322828	0.0218806
U2OS	Vinblastine	20.6	3.16e-06	0.223644	0.467627	0.656566	0.535354	0.0318721	0.025988
U2OS	Vinblastine	20.6	3.16e-05	0.165157	0.451011	0.59596	0.545455	0.0289301	0.0264784
U2OS	Vinblastine	20.6	0.000316	0.151577	0.451114	0.585859	0.545455	0.0284397	0.0264784
U2OS	Vinblastine	20.6	0.00316	0.0569728	0.426369	0.494949	0.575758	0.0240267	0.0279494
U2OS	Vinblastine	20.6	0.0316	0.0629012	0.500378	0.414141	0.494949	0.020104	0.0240267
U2OS	Vinblastine	20.6	0.316	0.0106696	0.467028	0.383838	0.535354	0.0186329	0.025988
U2OS	Vinblastine	20.6	3.16	-0.0225412	0.416209	0.393939	0.585859	0.0191233	0.0284397
U2OS	Vinblastine	20.6	31.6	-0.257979	0.16614	0.444444	0.838384	0.021575	0.0406982
U2OS	Vincristine	20.6	3.16e-06	0.613785	0.899117	0.737374	0.10101	0.0357948	0.0049034
U2OS	Vincristine	20.6	3.16e-05	0.448602	0.749564	0.676768	0.252525	0.0328528	0.0122585
U2OS	Vincristine	20.6	0.000316	0.384933	0.680797	0.656566	0.323232	0.0318721	0.0156909
U2OS	Vincristine	20.6	0.00316	0.251339	0.548448	0.616162	0.454545	0.0299108	0.0220653
U2OS	Vincristine	20.6	0.0316	0.0808442	0.425872	0.525253	0.575758	0.0254977	0.0279494
U2OS	Vincristine	20.6	0.316	0.0568437	0.472392	0.434343	0.525253	0.0210846	0.0254977
U2OS	Vincristine	20.6	3.16	-0.0172282	0.42746	0.383838	0.575758	0.0186329	0.0279494
U2OS	Vincristine	20.6	31.6	0.0544319	0.414865	0.505051	0.585859	0.024517	0.0284397
U2OS	Volasertib	28	0.0001	1	0.98825	1	0.010101	0.0357143	0.00036075
U2OS	Volasertib	28	0.000100578	0.972755	0.987915	0.989899	0.010101	0.0353535	0.00036075
U2OS	Volasertib	28	0.000317827	1.07218	0.985846	1	0	0.0357143	0
U2OS	Volasertib	28	0.00100433	1.09802	0.986524	1	0	0.0357143	0
U2OS	Volasertib	28	0.00317369	1.00485	0.985974	1	0.010101	0.0357143	0.00036075
U2OS	Volasertib	28	0.0100289	0.717198	0.964264	0.79798	0.040404	0.0284993	0.001443
U2OS	Volasertib	28	0.0316912	0.121652	0.860095	0.242424	0.141414	0.00865801	0.00505051
U2OS	Volasertib	28	0.100144	-0.136112	0.724876	0	0.282828	0	0.010101
U2OS	Volasertib	28	0.316456	-0.249539	0.563232	0	0.464646	0	0.0165945
U2OS	Volasertib	28	1	-0.258639	0.547624	0	0.484848	0	0.017316
U2OS	Vorinostat	28.1602	0.0001	1	0.98838	1	0.010101	0.0355111	0.000358698
U2OS	Vorinostat	28.1602	0.00100578	0.932128	0.992262	0.959596	0.010101	0.0340763	0.000358698
U2OS	Vorinostat	28.1602	0.00317827	1.10952	0.990096	1	0	0.0355111	0
U2OS	Vorinostat	28.1602	0.0100433	0.889962	0.991414	0.919192	0.010101	0.0326415	0.000358698
U2OS	Vorinostat	28.1602	0.0317369	0.905958	0.984857	0.939394	0.020202	0.0333589	0.000717396
U2OS	Vorinostat	28.1602	0.100289	0.900693	0.972966	0.939394	0.030303	0.0333589	0.00107609
U2OS	Vorinostat	28.1602	0.316912	0.395923	0.875189	0.545455	0.121212	0.0193697	0.00430438
U2OS	Vorinostat	28.1602	1.00144	-0.200828	0.365283	0.161616	0.636364	0.00573917	0.022598
U2OS	Vorinostat	28.1602	3.16456	-0.515435	0.160315	0	0.868687	0	0.030848
U2OS	Vorinostat	28.1602	10	-0.591225	0.0909502	0	0.929293	0	0.0330002
U2OS	YM155	26.3868	3.16e-06	0.94281	0.980818	0.969697	0.020202	0.0367493	0.000765611
U2OS	YM155	26.3868	3.16e-05	1.00305	0.980569	1	0.010101	0.0378977	0.000382806
U2OS	YM155	26.3868	0.000316	1.01613	0.982642	1	0	0.0378977	0
U2OS	YM155	26.3868	0.00316	0.777237	0.962031	0.848485	0.040404	0.0321557	0.00153122
U2OS	YM155	26.3868	0.01	0.106581	0.85228	0.222222	0.151515	0.00842172	0.00574208
U2OS	YM155	26.3868	0.0316	0.014146	0.590018	0.272727	0.414141	0.0103357	0.015695
U2OS	YM155	26.3868	0.1	-0.788227	0.041166	0	0.989899	0	0.0375149
U2OS	YM155	26.3868	0.316	-0.789898	0.00680895	0	0.989899	0	0.0375149
U2OS	YM155	26.3868	1	-0.940437	0.00318471	0	1	0	0.0378977
U2OS	YM155	26.3868	3.16	-0.881857	0.00039032	0	0.989899	0	0.0375149
U2OS	YM155	26.3868	10	-0.967371	0	0	1	0	0.0378977
U2OS	YM155	26.3868	31.6	-0.859317	0.00189934	0	0.989899	0	0.0375149
