# Supplementary material for: Drug GRADE: An Integrated Analysis of Population Growth and Cell Death Reveals Drug-Specific and Cancer Subtype-Specific Response Profiles
Source: Cell Rep. Author manuscript; Available in PMC 2020 Jul 31. (PMC7394473; doi:10.1016/j.celrep.2020.107800)
Supplement: 4 [file NIHMS1607445-supplement-4.zip]

Archive with 1 entries (1 files):
- SupplementalCode1.m
